# Supplementary material for: Untargetted Metabolomic Exploration of the Mycobacterium tuberculosis Stress Response to Cinnamon Essential Oil
Source: Biomolecules. 2020 Feb 26;10(3):357. doi: 10.3390/biom10030357 (PMC7175327; doi:10.3390/biom10030357)
Supplement: Supplementary file 1 [file biomolecules-10-00357-s001.zip]

Archive with 2 entries (2 files):
- biomolecules-701621-Supplementary XML Conversion.docx
- Supplementary file_Biomolecules.xlsx
