# Supplementary material for: Untargetted Metabolomic Exploration of the Mycobacterium tuberculosis Stress Response to Cinnamon Essential Oil
Source: Biomolecules. 2020 Feb 26;10(3):357. doi: 10.3390/biom10030357 (PMC7175327; doi:10.3390/biom10030357)
Supplement: Supplementary file 1 [file biomolecules-10-00357-s001.zip › Supplementary file_Biomolecules.xlsx]

## Sheet: lipid analysis for EO-CA
<<<< FATTY ACYLS >>>>
QUERIED [M+H]+	fold change		[M+H]+ (db)*	Retention time (min)	M-Monoisotopic (db)*	Delta		Molecular Formulae			Subclass
1308.38	8.41119	up	1308.35	0.9641	1307.34	-0.034		C89H174O4		Keto Mycolic Acids (Keto-MA) [FA0116z]			Keto-MA (C89)
1320.39	19.8117	up	1320.39	0.9304	1319.38	-0.001		C91H178O3		Alpha Mycolic Acids (Alpha-MA) [FA0116z]			Alpha-MA (C91)
1354.37	7.88266	up	1354.39	0.967	1353.38	0.0229		C91H180O5		Phthiocerol Dimycocerosates (DIMA) [FA0707z]			DIMA (C91)
1326.38	7.53778	up	1326.36	0.97	1325.35	-0.021		C89H176O5		Phthiocerol Dimycocerosates (DIMA) [FA0707z]			DIMA (C89)
1290.23	8.74734	up	1290.21	0.9641	1289.21	-0.016		C82H160O9		Glucose Monomycolates (GMM) [FA0116z]			GMM (methoxy-MA,C76)
1444.35	4.60332	up	1444.39	0.9625	1443.38	0.038		C93H182O9		Glucose Monomycolates (GMM) [FA0116z]			GMM (methoxy-MA,C87)
1336.36	3.45502	up	1336.38	0.9625	1335.37	0.0162		C91H178O4		Keto Mycolic Acids (Keto-MA) [FA0116z]			Keto-MA (C91)
1180.26	2.86676	up	1180.23	0.97	1179.22	-0.034		C81H158O3		Alpha Mycolic Acids (Alpha-MA) [FA0116z]			Alpha-MA (C81)
1214.26	2.66308	up	1214.23	0.9658	1213.23	-0.029		C81H160O5		Phthiocerol Dimycocerosates (DIMA) [FA0707z]			DIMA (C81)
1296.38	2.67458	up	1296.35	0.97	1295.34	-0.026		C88H174O4		Methoxy Mycolic Acids (Methoxy-MA) [FA0116z]			Methoxy-MA (C88)
1168.16	3.67229	up	1168.19	3.811	1167.18	0.0348		C79H154O4		Keto Mycolic Acids (Keto-MA) [FA0116z]			Keto-MA (C79)
467.497	1.72209	up	467.483	3.8655	466.475	-0.014		C31H62O2		Branched Fatty Acids [FA0102]			Mycocerosic acid (C31)
441.382	1.21653	down	441.431	24.196	440.423	0.0485		C28H56O3		Branched Fatty Acids [FA0102]			Mycolipanolic acid (C28)
427.387	1.30188	up	427.415	25.8405	426.407	0.0283		C27H54O3		Branched Fatty Acids [FA0102]			Mycolipanolic acid (C27)
397.356	1.29907	down	397.405	24.2773	396.397	0.0488		C26H52O2		Branched Fatty Acids [FA0102]			Mycosanoic acid (C26)
381.352	6.5961	down	381.373	27.462	380.365	0.0215		C25H48O2		Branched Fatty Acids [FA0102]			Mycolipenic acid (C25)
1550.66	1.24732	up	1550.61	0.9655	1549.6	-0.049		C105H208O5		Phthiocerol Dimycocerosates (DIMA) [FA0707z]			DIMA (C105)
385.393	1.02657	up	385.368	21.861	384.36	-0.025		C24H48O3		Branched Fatty Acids [FA0102]			Mycolipanolic acid (C24)
<<<< GLYCEROLIPIDS >>>>
QUERIED [M+H]+			[M+H]+ (db)*		Delta			Molecular Formulae			Subclass
359.313	1.94163	down	359.316	19.6036	358.308	0.0032		C21H42O4		Monoacylglycerols (MG) [GL0101]			MG (RCO2H=18:0)
849.792	1.80745	down	849.791	0.9321	848.783	-0.001		C54H104O6		Triacylglycerols (TG) [GL0301]			TG (R1CO2H+R2CO2H+R3CO2H=51:0)
1144.1	41.8848	up	1144.12	0.94625	1143.11	0.0205		C75H146O6		Triacylglycerols (TG) [GL0301]			TG (R1CO2H+R2CO2H+R3CO2H=72:0)
1110.09	6.32258	up	1110.04	0.985	1109.03	-0.045		C73H136O6		Triacylglycerols (TG) [GL0301]			TG (R1CO2H+R2CO2H+R3CO2H=70:3)
847.825	4.88461	up	847.775	0.9641	846.768	-0.049		C54H102O6		Triacylglycerols (TG) [GL0301]			TG (R1CO2H+R2CO2H+R3CO2H=51:1)
915.814	5.31272	up	915.838	0.954	914.83	0.0238		C59H110O6		Triacylglycerols (TG) [GL0301]			TG (R1CO2H+R2CO2H+R3CO2H=56:2)
1116.11	12.371	up	1116.09	0.9451	1115.08	-0.016		C73H142O6		Triacylglycerols (TG) [GL0301]			TG (R1CO2H+R2CO2H+R3CO2H=70:0)
1156.1	8.21434	up	1156.12	0.961	1155.11	0.0166		C76H146O6		Triacylglycerols (TG) [GL0301]			TG (R1CO2H+R2CO2H+R3CO2H=73:1)
873.832	4.01117	up	873.791	0.961	872.783	-0.04		C56H104O6		Triacylglycerols (TG) [GL0301]			TG (R1CO2H+R2CO2H+R3CO2H=53:2)
941.817	4.19436	up	941.854	0.9315	940.846	0.0366		C61H112O6		Triacylglycerols (TG) [GL0301]			TG (R1CO2H+R2CO2H+R3CO2H=58:3)
845.783	3.81597	down	845.76	0.90266	844.752	-0.022		C54H100O6		Triacylglycerols (TG) [GL0301]			TG (R1CO2H+R2CO2H+R3CO2H=51:2)
385.304	2.26505	up	385.332	17.0117	384.324	0.0274		C23H44O4		Monoacylglycerols (MG) [GL0101]			MG (RCO2H=20:1)
821.817	2.22011	up	821.796	0.938	820.788	-0.021		C53H104O5		Diacylglycerols (DG) [GL0201]			DG (R1CO2H+R2CO2H=50:0)
1058.02	3.8749	up	1058.01	3.8285	1057	-0.009		C69H132O6		Triacylglycerols (TG) [GL0301]			TG (R1CO2H+R2CO2H+R3CO2H=66:1)
1116.12	3.79088	up	1116.09	3.8493	1115.08	-0.034		C73H142O6		Triacylglycerols (TG) [GL0301]			TG (R1CO2H+R2CO2H+R3CO2H=70:0)
913.781	3.12968	down	913.822	0.9328	912.815	0.0416		C59H108O6		Triacylglycerols (TG) [GL0301]			TG (R1CO2H+R2CO2H+R3CO2H=56:3)
929.811	1.74778	up	929.854	0.9136	928.846	0.0428		C60H112O6		Triacylglycerols (TG) [GL0301]			TG (R1CO2H+R2CO2H+R3CO2H=57:2)
889.806	2.1194	up	889.822	0.9655	888.815	0.0168		C57H108O6		Triacylglycerols (TG) [GL0301]			TG (R1CO2H+R2CO2H+R3CO2H=54:1)
1168.16	3.67229	up	1168.12	3.811	1167.11	-0.037		C77H146O6		Triacylglycerols (TG) [GL0301]			TG (R1CO2H+R2CO2H+R3CO2H=74:2)
871.793	2.07772	down	871.775	0.9625	870.768	-0.017		C56H102O6		Triacylglycerols (TG) [GL0301]			TG (R1CO2H+R2CO2H+R3CO2H=53:3)
1060.03	2.75413	up	1060.03	3.8693	1059.02	-0.005		C69H134O6		Triacylglycerols (TG) [GL0301]			TG (R1CO2H+R2CO2H+R3CO2H=66:0)
835.828	1.52186	up	835.812	0.9328	834.804	-0.016		C54H106O5		Diacylglycerols (DG) [GL0201]			DG (R1CO2H+R2CO2H=51:0)
875.809	1.34257	down	875.807	0.961	874.799	-0.002		C56H106O6		Triacylglycerols (TG) [GL0301]			TG (R1CO2H+R2CO2H+R3CO2H=53:1)
621.518	2.09005	up	621.546	3.811	620.538	0.0275		C39H72O5		Diacylglycerols (DG) [GL0201]			DG (R1CO2H+R2CO2H=36:2)
807.824	1.17572	down	807.781	0.9445	806.773	-0.043		C52H102O5		Diacylglycerols (DG) [GL0201]			DG (R1CO2H+R2CO2H=49:0)
329.248	1.03397	down	329.269	20.6641	328.261	0.0207		C19H36O4		Monoacylglycerols (MG) [GL0101]			MG (RCO2H=16:1)
387.32	1.24879	up	387.347	28.998	386.34	0.0271		C23H46O4		Monoacylglycerols (MG) [GL0101]			MG (RCO2H=20:0)
331.284	1.16582	up	331.285	30.823	330.277	0.0007		C19H38O4		Monoacylglycerols (MG) [GL0101]			MG (RCO2H=16:0)
415.341	1.98408	down	415.379	26.5034	414.371	0.038		C25H50O4		Monoacylglycerols (MG) [GL0101]			MG (RCO2H=22:0)
877.81	1.32487	up	877.822	0.9136	876.815	0.0124		C56H108O6		Triacylglycerols (TG) [GL0301]			TG (R1CO2H+R2CO2H+R3CO2H=53:0)
329.224	1.19211	down	329.269	27.0935	328.261	0.0447		C19H36O4		Monoacylglycerols (MG) [GL0101]			MG (RCO2H=16:1)
357.275	1.38136	down	357.3	24.3303	356.293	0.0253		C21H40O4		Monoacylglycerols (MG) [GL0101]			MG (RCO2H=18:1)
359.316	1.10869	up	359.316	34.8285	358.308	0		C21H42O4		Monoacylglycerols (MG) [GL0101]			MG (RCO2H=18:0)
385.309	5.82045	down	385.332	27.4646	384.324	0.0223		C23H44O4		Monoacylglycerols (MG) [GL0101]			MG (RCO2H=20:1)
413.33	5.78328	down	413.363	31.3408	412.355	0.0328		C25H48O4		Monoacylglycerols (MG) [GL0101]			MG (RCO2H=22:1)
303.289	2.72873	down	303.254	31.5101	302.246	-0.035		C17H34O4		Monoacylglycerols (MG) [GL0101]			MG (RCO2H=14:0)
565.494	1.18534	up	565.483	22.2715	564.475	-0.01		C35H64O5		Diacylglycerols (DG) [GL0201]			DG (R1CO2H+R2CO2H=32:2)
859.82	1.07921	down	859.775	0.91583	858.768	-0.044		C55H102O6		Triacylglycerols (TG) [GL0301]			TG (R1CO2H+R2CO2H+R3CO2H=52:2)
541.449	1.14825	down	541.483	22.4975	540.475	0.0337		C33H64O5		Diacylglycerols (DG) [GL0201]			DG (R1CO2H+R2CO2H=30:0)
593.52	1.15586	up	593.514	23.4531	592.507	-0.005		C37H68O5		Diacylglycerols (DG) [GL0201]			DG (R1CO2H+R2CO2H=34:2)
415.347	1.98408	down	415.379	32.9183	414.371	0.0313		C25H50O4		Monoacylglycerols (MG) [GL0101]			MG (RCO2H=22:0)
329.224	1.04457	down	329.269	24.3641	328.261	0.0448		C19H36O4		Monoacylglycerols (MG) [GL0101]			MG (RCO2H=16:1)
357.256	1.0222	down	357.3	27.5347	356.293	0.0448		C21H40O4		Monoacylglycerols (MG) [GL0101]			MG (RCO2H=18:1)
863.799	1.02378	up	863.807	0.961	862.799	0.0081		C55H106O6		Triacylglycerols (TG) [GL0301]			TG (R1CO2H+R2CO2H+R3CO2H=52:0)
901.811	1.00272	down	901.822	0.9136	900.815	0.0111		C58H108O6		Triacylglycerols (TG) [GL0301]			TG (R1CO2H+R2CO2H+R3CO2H=55:2)
<<<< GLYCEROPHOSPHOLIPIDS >>>>
QUERIED [M+H]+			[M+H]+ (db)*		Delta			Molecular Formulae			Subclass
541.361	6.52599	up	541.351	19.4021	540.343	-0.01		C26H53O9P1		Monoacylglycerophosphoglycerols (Lyso-GP) [GP0405]			Lyso-PG (RCO2H=20:0)
541.375	13.8083	up	541.351	28.0457	540.343	-0.024		C26H53O9P1		Monoacylglycerophosphoglycerols (Lyso-GP) [GP0405]			Lyso-PG (RCO2H=20:0)
541.399	11.8709	up	541.351	28.031	540.343	-0.048		C26H53O9P1		Monoacylglycerophosphoglycerols (Lyso-GP) [GP0405]			Lyso-PG (RCO2H=20:0)
541.398	2.46482	up	541.351	19.736	540.343	-0.047		C26H53O9P1		Monoacylglycerophosphoglycerols (Lyso-GP) [GP0405]			Lyso-PG (RCO2H=20:0)
1459.7	8.14721	up	1459.74	0.9315	1458.74	0.0435		C65H119O33P1		Diacylglycerophosphoinositoltetramannosides (PIM4) [GP15y]			PIM4 (R1CO2H+R2CO2H=32:0)
1179.78	13.0374	up	1179.75	0.9495	1178.75	-0.022		C61H111O19P1		Monoacylated diacylglycerophosphoinositolmonomannosides (Ac1PIM1) [GP15y]			Ac1PIM1 (R1CO2H+R2CO2H+R3CO2H=46:2)
791.627	1.71257	up	791.58	22.7985	790.572	-0.046		C43H83O10P1		Diacylglycerophosphoglycerols (PG) [GP0401]			PG (R1CO2H+R2CO2H=37:1)
1625.99	11.3018	up	1625.97	0.97	1624.96	-0.02		C82H145O29P1		Monoacylated diacylglycerophosphoinositoltrimannosides (Ac1PIM3) [GP15y]			Ac1PIM3 (R1CO2H+R2CO2H+R3CO2H=55:4,R4=H)
1493.7	4.70966	up	1493.73	1.0695	1492.72	0.0305		C68H117O33P1		Diacylglycerophosphoinositoltetramannosides (PIM4) [GP15y]			PIM4 (R1CO2H+R2CO2H=35:4)
1479.69	5.38599	up	1479.71	0.961	1478.71	0.0211		C67H115O33P1		Diacylglycerophosphoinositoltetramannosides (PIM4) [GP15y]			PIM4 (R1CO2H+R2CO2H=34:4)
1404.03	7.04066	up	1404	0.9641	1402.99	-0.031		C77H144O17P2		Diacylglycerophosphoglycerophosphodiradylglycerols (CL) [GP1201]			CL (2R1CO2H+2R2CO2H=68:3)
1365.72	5.5386	up	1365.75	0.9625	1364.75	0.0376		C64H117O28P1		Diacylglycerophosphoinositoltrimannosides (PIM3) [GP15y]			PIM3 (R1CO2H+R2CO2H=37:1)
1394.05	4.40429	up	1394.01	0.97	1393	-0.035		C76H146O17P2		Diacylglycerophosphoglycerophosphodiradylglycerols (CL) [GP1201]			CL (2R1CO2H+2R2CO2H=67:1)
1353.71	3.40098	up	1353.75	0.9625	1352.75	0.0438		C63H117O28P1		Diacylglycerophosphoinositoltrimannosides (PIM3) [GP15y]			PIM3 (R1CO2H+R2CO2H=36:0)
1416.04	5.54567	up	1416	1.029	1414.99	-0.048		C78H144O17P2		Diacylglycerophosphoglycerophosphodiradylglycerols (CL) [GP1201]			CL (2R1CO2H+2R2CO2H=69:4)
1592.01	6.25975	up	1591.98	0.9641	1590.98	-0.026		C79H147O29P1		Monoacylated diacylglycerophosphoinositoltrimannosides (Ac1PIM3) [GP15y]			Ac1PIM3 (R1CO2H+R2CO2H+R3CO2H=52:0,R4=H)
1331.72	3.82389	up	1331.68	0.938	1330.67	-0.042		C62H107O28P1		Diacylglycerophosphoinositoltrimannosides (PIM3) [GP15y]			PIM3 (R1CO2H+R2CO2H=35:4)
1297.73	4.20233	up	1297.69	0.961	1296.68	-0.037		C59H109O28P1		Diacylglycerophosphoinositoltrimannosides (PIM3) [GP15y]			PIM3 (R1CO2H+R2CO2H=32:0)
1349.74	4.34389	up	1349.72	0.961	1348.72	-0.015		C63H113O28P1		Diacylglycerophosphoinositoltrimannosides (PIM3) [GP15y]			PIM3 (R1CO2H+R2CO2H=36:2)
1432.02	4.11893	up	1432.03	1.029	1431.02	0.0036		C79H148O17P2		Diacylglycerophosphoglycerophosphodiradylglycerols (CL) [GP1201]			CL (2R1CO2H+2R2CO2H=70:3)
1325.72	3.33867	up	1325.72	0.97	1324.72	0.0012		C61H113O28P1		Diacylglycerophosphoinositoltrimannosides (PIM3) [GP15y]			PIM3 (R1CO2H+R2CO2H=34:0)
1221.75	3.14157	up	1221.8	0.9315	1220.79	0.0456		C64H117O19P1		Monoacylated diacylglycerophosphoinositolmonomannosides (Ac1PIM1) [GP15y]			Ac1PIM1 (R1CO2H+R2CO2H+R3CO2H=49:2)
679.495	2.47743	up	679.455	21.2967	678.447	-0.04		C35H67O10P1		Diacylglycerophosphoglycerols (PG) [GP0401]			PG (R1CO2H+R2CO2H=29:1)
1229.75	4.11255	up	1229.77	0.9315	1228.76	0.0234		C65H113O19P1		Monoacylated diacylglycerophosphoinositolmonomannosides (Ac1PIM1) [GP15y]			Ac1PIM1 (R1CO2H+R2CO2H+R3CO2H=50:5)
877.621	2.46467	up	877.581	25.9618	876.573	-0.039		C46H85O13P1		Diacylglycerophosphoinositols (PI) [GP0601]			PI (R1CO2H+R2CO2H=37:2)
732.58	3.47745	up	732.554	33.481	731.547	-0.025		C40H78N1O8P1		Diacylglycerolphosphoethanolamines (PE) [GP0201]			PE (R1CO2H+R2CO2H=35:1)
737.544	2.12903	up	737.533	22.0805	736.525	-0.01		C39H77O10P1		Diacylglycerophosphoglycerols (PG) [GP0401]			PG (R1CO2H+R2CO2H=33:0)
496.307	1.61739	up	496.34	15.2514	495.332	0.0331		C24H50N1O7P1		Monoacylglycerolphosphoethanolamines (Lyso-PE) [GP0205]			Lyso-PE (R1CO2H=19:0)
716.474	44.1085	up	716.523	16.0891	715.515	0.0488		C39H74N1O8P1		Diacylglycerolphosphoethanolamines (PE) [GP0201]			PE (R1CO2H+R2CO2H=34:2)
790.624	1.52092	up	790.633	22.7978	789.625	0.0089		C44H88N1O8P1		Diacylglycerolphosphoethanolamines (PE) [GP0201]			PE (R1CO2H+R2CO2H=39:0)
1455.68	3.37428	up	1455.71	1.0695	1454.71	0.0304		C65H115O33P1		Diacylglycerophosphoinositoltetramannosides (PIM4) [GP15y]			PIM4 (R1CO2H+R2CO2H=32:2)
776.591	2.88892	up	776.617	3.846	775.609	0.0255		C43H86N1O8P1		Diacylglycerolphosphoethanolamines (PE) [GP0201]			PE (R1CO2H+R2CO2H=38:0)
454.286	1.38004	up	454.293	15.986	453.286	0.0075		C21H44N1O7P1		Monoacylglycerolphosphoethanolamines (Lyso-PE) [GP0205]			Lyso-PE (R1CO2H=16:0)
865.599	2.7248	up	865.581	3.8301	864.573	-0.018		C45H85O13P1		Diacylglycerophosphoinositols (PI) [GP0601]			PI (R1CO2H+R2CO2H=36:1)
1337.73	2.47898	up	1337.72	0.9625	1336.72	-0.004		C62H113O28P1		Diacylglycerophosphoinositoltrimannosides (PIM3) [GP15y]			PIM3 (R1CO2H+R2CO2H=35:1)
1585.66	2.56723	up	1585.65	1.0695	1584.64	-0.003		C64H113O42P1		Monoacylglycerophosphoinositolhexamannosides (Lyso-PIM6) [GP15y]			Lyso-PIM6 (RCO2H=19:1)
879.594	2.34105	up	879.596	3.8085	878.588	0.0021		C46H87O13P1		Diacylglycerophosphoinositols (PI) [GP0601]			PI (R1CO2H+R2CO2H=37:1)
777.582	2.64841	up	777.565	3.831	776.557	-0.017		C42H81O10P1		Diacylglycerophosphoglycerols (PG) [GP0401]			PG (R1CO2H+R2CO2H=36:1)
469.296	1.58979	up	469.257	16.0617	468.249	-0.039		C21H41O9P1		Monoacylglycerophosphoglycerols (Lyso-GP) [GP0405]			Lyso-PG (RCO2H=15:1)
587.362	1.61706	up	587.32	16.4963	586.312	-0.042		C26H51O12P1		Monoacylglycerophosphoinositols (Lyso-PI) [GP0605]			Lyso-PI (RCO2H=17:0)
734.59	1.8742	up	734.57	22.0505	733.562	-0.02		C40H80N1O8P1		Diacylglycerolphosphoethanolamines (PE) [GP0201]			PE (R1CO2H+R2CO2H=35:0)
732.582	2.05244	up	732.554	22.0744	731.547	-0.027		C40H78N1O8P1		Diacylglycerolphosphoethanolamines (PE) [GP0201]			PE (R1CO2H+R2CO2H=35:1)
1207.75	1.88716	up	1207.78	0.96258	1206.78	0.0313		C63H115O19P1		Monoacylated diacylglycerophosphoinositolmonomannosides (Ac1PIM1) [GP15y]			Ac1PIM1 (R1CO2H+R2CO2H+R3CO2H=48:2)
791.546	2.44732	up	791.58	3.811	790.572	0.0343		C43H83O10P1		Diacylglycerophosphoglycerols (PG) [GP0401]			PG (R1CO2H+R2CO2H=37:1)
485.288	1.53165	up	485.288	16.1235	484.28	-9.269		C22H45O9P1		Monoacylglycerophosphoglycerols (Lyso-GP) [GP0405]			Lyso-PG (RCO2H=16:0)
718.518	2.06817	up	718.539	3.85	717.531	0.0202		C39H76N1O8P1		Diacylglycerolphosphoethanolamines (PE) [GP0201]			PE (R1CO2H+R2CO2H=34:1)
494.288	1.48437	up	494.325	16.174	493.317	0.0363		C24H48N1O7P1		Monoacylglycerolphosphoethanolamines (Lyso-PE) [GP0205]			Lyso-PE (R1CO2H=19:1)
664.484	5.77843	up	664.492	28.725	663.484	0.008		C35H70N1O8P1		Diacylglycerolphosphoethanolamines (PE) [GP0201]			PE (R1CO2H+R2CO2H=30:0)
695.469	2.31528	up	695.486	21.295	694.478	0.0173		C36H71O10P1		Diacylglycerophosphoglycerols (PG) [GP0401]			PG (R1CO2H+R2CO2H=30:0)
721.52	1.92154	up	721.502	3.8811	720.494	-0.018		C38H73O10P1		Diacylglycerophosphoglycerols (PG) [GP0401]			PG (R1CO2H+R2CO2H=32:1)
877.571	1.89773	up	877.581	3.9092	876.573	0.0092		C46H85O13P1		Diacylglycerophosphoinositols (PI) [GP0601]			PI (R1CO2H+R2CO2H=37:2)
1339.71	1.96708	up	1339.74	0.97	1338.73	0.0293		C62H115O28P1		Diacylglycerophosphoinositoltrimannosides (PIM3) [GP15y]			PIM3 (R1CO2H+R2CO2H=35:0)
1319.72	1.68172	up	1319.68	0.9625	1318.67	-0.041		C61H107O28P1		Diacylglycerophosphoinositoltrimannosides (PIM3) [GP15y]			PIM3 (R1CO2H+R2CO2H=34:3)
601.373	1.43827	up	601.335	16.5468	600.327	-0.037		C27H53O12P1		Monoacylglycerophosphoinositols (Lyso-PI) [GP0605]			Lyso-PI (RCO2H=18:0)
863.646	1.36647	up	863.674	28.1371	862.666	0.0285		C48H95O10P1		Diacylglycerophosphoglycerols (PG) [GP0401]			PG (R1CO2H+R2CO2H=42:0)
718.557	1.22498	up	718.539	25.0445	717.531	-0.018		C39H76N1O8P1		Diacylglycerolphosphoethanolamines (PE) [GP0201]			PE (R1CO2H+R2CO2H=34:1)
1183.74	1.49576	up	1183.78	0.9315	1182.78	0.0438		C61H115O19P1		Monoacylated diacylglycerophosphoinositolmonomannosides (Ac1PIM1) [GP15y]			Ac1PIM1 (R1CO2H+R2CO2H+R3CO2H=46:0)
783.477	1.4544	up	783.502	16.2977	782.495	0.0255		C39H75O13P1		Diacylglycerophosphoinositols (PI) [GP0601]			PI (R1CO2H+R2CO2H=30:0)
452.279	1.28338	up	452.278	15.9095	451.27	-0.001		C21H42N1O7P1		Monoacylglycerolphosphoethanolamines (Lyso-PE) [GP0205]			Lyso-PE (R1CO2H=16:1)
1203.74	1.62251	up	1203.7	0.97	1202.69	-0.035		C58H107O23P1		Diacylglycerophosphoinositoldimannosides (PIM2) [GP15y]			PIM2 (R1CO2H+R2CO2H=37:1)
1309.72	1.46095	up	1309.69	1.029	1308.68	-0.032		C60H109O28P1		Diacylglycerophosphoinositoltrimannosides (PIM3) [GP15y]			PIM3 (R1CO2H+R2CO2H=33:1)
485.299	1.26309	up	485.288	28.4543	484.28	-0.011		C22H45O9P1		Monoacylglycerophosphoglycerols (Lyso-GP) [GP0405]			Lyso-PG (RCO2H=16:0)
511.329	2.55801	down	511.304	15.9738	510.296	-0.025		C24H47O9P1		Monoacylglycerophosphoglycerols (Lyso-GP) [GP0405]			Lyso-PG (RCO2H=18:1)
1209.76	1.27792	up	1209.8	0.9389	1208.79	0.0428		C63H117O19P1		Monoacylated diacylglycerophosphoinositolmonomannosides (Ac1PIM1) [GP15y]			Ac1PIM1 (R1CO2H+R2CO2H+R3CO2H=48:1)
704.547	1.27851	up	704.523	23.78	703.515	-0.023		C38H74N1O8P1		Diacylglycerolphosphoethanolamines (PE) [GP0201]			PE (R1CO2H+R2CO2H=33:1)
1155.74	1.32633	up	1155.75	0.9523	1154.75	0.0085		C59H111O19P1		Monoacylated diacylglycerophosphoinositolmonomannosides (Ac1PIM1) [GP15y]			Ac1PIM1 (R1CO2H+R2CO2H+R3CO2H=44:0)
737.493	1.51351	up	737.533	3.8501	736.525	0.0398		C39H77O10P1		Diacylglycerophosphoglycerols (PG) [GP0401]			PG (R1CO2H+R2CO2H=33:0)
676.518	2.50273	down	676.492	29.769	675.484	-0.026		C36H70N1O8P1		Diacylglycerolphosphoethanolamines (PE) [GP0201]			PE (R1CO2H+R2CO2H=31:1)
861.644	1.36794	up	861.658	28.1581	860.651	0.014		C48H93O10P1		Diacylglycerophosphoglycerols (PG) [GP0401]			PG (R1CO2H+R2CO2H=42:1)
468.291	1.25884	up	468.309	28.4529	467.301	0.0179		C22H46N1O7P1		Monoacylglycerolphosphoethanolamines (Lyso-PE) [GP0205]			Lyso-PE (R1CO2H=17:0)
811.527	1.5806	up	811.534	3.927	810.526	0.0064		C41H79O13P1		Diacylglycerophosphoinositols (PI) [GP0601]			PI (R1CO2H+R2CO2H=32:0)
723.511	3.23852	down	723.518	25.7467	722.51	0.0065		C38H75O10P1		Diacylglycerophosphoglycerols (PG) [GP0401]			PG (R1CO2H+R2CO2H=32:0)
732.596	1.36289	up	732.554	31.511	731.547	-0.041		C40H78N1O8P1		Diacylglycerolphosphoethanolamines (PE) [GP0201]			PE (R1CO2H+R2CO2H=35:1)
733.527	4.74906	down	733.502	31.5101	732.494	-0.025		C39H73O10P1		Diacylglycerophosphoglycerols (PG) [GP0401]			PG (R1CO2H+R2CO2H=33:2)
1351.71	1.26801	up	1351.74	0.9116	1350.73	0.0242		C63H115O28P1		Diacylglycerophosphoinositoltrimannosides (PIM3) [GP15y]			PIM3 (R1CO2H+R2CO2H=36:1)
690.515	3.17031	down	690.507	31.8921	689.5	-0.007		C37H72N1O8P1		Diacylglycerolphosphoethanolamines (PE) [GP0201]			PE (R1CO2H+R2CO2H=32:1)
496.366	1.6749	up	496.34	24.1061	495.332	-0.025		C24H50N1O7P1		Monoacylglycerolphosphoethanolamines (Lyso-PE) [GP0205]			Lyso-PE (R1CO2H=19:0)
732.547	1.40163	up	732.554	25.8464	731.547	0.0077		C40H78N1O8P1		Diacylglycerolphosphoethanolamines (PE) [GP0201]			PE (R1CO2H+R2CO2H=35:1)
513.321	1.29381	up	513.319	16.248	512.311	-0.002		C24H49O9P1		Monoacylglycerophosphoglycerols (Lyso-GP) [GP0405]			Lyso-PG (RCO2H=18:0)
776.604	1.30988	up	776.617	26.3288	775.609	0.0125		C43H86N1O8P1		Diacylglycerolphosphoethanolamines (PE) [GP0201]			PE (R1CO2H+R2CO2H=38:0)
613.341	1.3289	down	613.335	14.7757	612.327	-0.006		C28H53O12P1		Monoacylglycerophosphoinositols (Lyso-PI) [GP0605]			Lyso-PI (RCO2H=19:1)
678.482	6.61828	down	678.507	25.806	677.5	0.0252		C36H72N1O8P1		Diacylglycerolphosphoethanolamines (PE) [GP0201]			PE (R1CO2H+R2CO2H=31:0)
679.484	6.85409	down	679.455	25.769	678.447	-0.028		C35H67O10P1		Diacylglycerophosphoglycerols (PG) [GP0401]			PG (R1CO2H+R2CO2H=29:1)
485.303	1.2348	up	485.288	29.3528	484.28	-0.014		C22H45O9P1		Monoacylglycerophosphoglycerols (Lyso-GP) [GP0405]			Lyso-PG (RCO2H=16:0)
527.302	1.22605	up	527.335	30.7	526.327	0.0324		C25H51O9P1		Monoacylglycerophosphoglycerols (Lyso-GP) [GP0405]			Lyso-PG (RCO2H=19:0)
679.421	1.21372	up	679.455	30.724	678.447	0.0342		C35H67O10P1		Diacylglycerophosphoglycerols (PG) [GP0401]			PG (R1CO2H+R2CO2H=29:1)
1169.74	1.22765	up	1169.77	0.949	1168.76	0.0274		C60H113O19P1		Monoacylated diacylglycerophosphoinositolmonomannosides (Ac1PIM1) [GP15y]			Ac1PIM1 (R1CO2H+R2CO2H+R3CO2H=45:0)
1205.73	1.17956	up	1205.72	0.9625	1204.71	-0.014		C58H109O23P1		Diacylglycerophosphoinositoldimannosides (PIM2) [GP15y]			PIM2 (R1CO2H+R2CO2H=37:0)
748.577	1.1238	down	748.586	23.7303	747.578	0.0089		C41H82N1O8P1		Diacylglycerolphosphoethanolamines (PE) [GP0201]			PE (R1CO2H+R2CO2H=36:0)
527.348	1.19328	up	527.335	32.89	526.327	-0.013		C25H51O9P1		Monoacylglycerophosphoglycerols (Lyso-GP) [GP0405]			Lyso-PG (RCO2H=19:0)
485.309	1.13951	up	485.288	26.2733	484.28	-0.021		C22H45O9P1		Monoacylglycerophosphoglycerols (Lyso-GP) [GP0405]			Lyso-PG (RCO2H=16:0)
691.421	1.16696	down	691.455	18.1222	690.447	0.0339		C36H67O10P1		Diacylglycerophosphoglycerols (PG) [GP0401]			PG (R1CO2H+R2CO2H=30:2)
485.293	1.30862	down	485.288	30.3595	484.28	-0.004		C22H45O9P1		Monoacylglycerophosphoglycerols (Lyso-GP) [GP0405]			Lyso-PG (RCO2H=16:0)
573.34	1.21298	down	573.304	16.4449	572.296	-0.036		C25H49O12P1		Monoacylglycerophosphoinositols (Lyso-PI) [GP0605]			Lyso-PI (RCO2H=16:0)
788.617	1.62832	up	788.617	34.08	787.609	0		C44H86N1O8P1		Diacylglycerolphosphoethanolamines (PE) [GP0201]			PE (R1CO2H+R2CO2H=39:1)
676.474	1.13487	up	676.492	30.7203	675.484	0.0174		C36H70N1O8P1		Diacylglycerolphosphoethanolamines (PE) [GP0201]			PE (R1CO2H+R2CO2H=31:1)
541.33	1.13351	down	541.351	15.4522	540.343	0.0201		C26H53O9P1		Monoacylglycerophosphoglycerols (Lyso-GP) [GP0405]			Lyso-PG (RCO2H=20:0)
847.633	1.12926	down	847.643	27.085	846.635	0.0097		C47H91O10P1		Diacylglycerophosphoglycerols (PG) [GP0401]			PG (R1CO2H+R2CO2H=41:1)
688.519	1.1228	up	688.492	25.9264	687.484	-0.026		C37H70N1O8P1		Diacylglycerolphosphoethanolamines (PE) [GP0201]			PE (R1CO2H+R2CO2H=32:2)
1181.75	1.06222	up	1181.77	0.952	1180.76	0.0145		C61H113O19P1		Monoacylated diacylglycerophosphoinositolmonomannosides (Ac1PIM1) [GP15y]			Ac1PIM1 (R1CO2H+R2CO2H+R3CO2H=46:1)
527.338	1.09225	down	527.335	34.6978	526.327	-0.002		C25H51O9P1		Monoacylglycerophosphoglycerols (Lyso-GP) [GP0405]			Lyso-PG (RCO2H=19:0)
452.254	1.01836	up	452.278	23.5459	451.27	0.0238		C21H42N1O7P1		Monoacylglycerolphosphoethanolamines (Lyso-PE) [GP0205]			Lyso-PE (R1CO2H=16:1)
744.588	1.21577	down	744.554	34.2231	743.547	-0.033		C41H78N1O8P1		Diacylglycerolphosphoethanolamines (PE) [GP0201]			PE (R1CO2H+R2CO2H=36:2)
877.621	1.03922	up	877.581	28.1575	876.573	-0.04		C46H85O13P1		Diacylglycerophosphoinositols (PI) [GP0601]			PI (R1CO2H+R2CO2H=37:2)
1347.7	1.05459	up	1347.71	0.9821	1346.7	0.0083		C63H111O28P1		Diacylglycerophosphoinositoltrimannosides (PIM3) [GP15y]			PIM3 (R1CO2H+R2CO2H=36:3)
761.324	1.03395	up	761.372	0.954	760.365	0.0488		C33H61O17P1		Monoacylglycerophosphoinositolmonomannosides (Lyso-PIM1) [GP15y]			Lyso-PIM1 (RCO2H=18:1)
468.291	1.02097	down	468.309	33.8918	467.301	0.0182		C22H46N1O7P1		Monoacylglycerolphosphoethanolamines (Lyso-PE) [GP0205]			Lyso-PE (R1CO2H=17:0)
527.344	1.02022	down	527.335	33.236	526.327	-0.009		C25H51O9P1		Monoacylglycerophosphoglycerols (Lyso-GP) [GP0405]			Lyso-PG (RCO2H=19:0)
510.379	1.00364	down	510.356	29.659	509.348	-0.022		C25H52N1O7P1		Monoacylglycerolphosphoethanolamines (Lyso-PE) [GP0205]			Lyso-PE (R1CO2H=20:0)
<<<< POLYKETIDES >>>>
QUERIED [M+H]+			[M+H]+ (db)*		Delta			Molecular Formulae			Subclass
681.496	2.3738	up	681.507	21.2966	680.499	0.0109		C36H73O9P1		Mannosyl-b1-phosphomycoketides (MPM) [PK01y]			MPM (C30)
737.544	2.12903	up	737.57	22.0805	736.562	0.0259		C40H81O9P1		Mannosyl-b1-phosphomycoketides (MPM) [PK01y]			MPM (C34)
695.567	2.9553	up	695.523	3.811	694.515	-0.044		C37H75O9P1		Mannosyl-b1-phosphomycoketides (MPM) [PK01y]			MPM (C31)
828.518	1.65517	down	828.512	15.525	827.504	-0.005		C44H69N5O10		Non-ribosomal peptides/polyketide hybrids [PK14]			Mbt -Fe (R=17:1)
723.511	3.23852	down	723.554	25.7467	722.546	0.0429		C39H79O9P1		Mannosyl-b1-phosphomycoketides (MPM) [PK01y]			MPM (C33)
<<<< PRENOL LIPIDS >>>>
QUERIED [M+H]+			[M+H]+ (db)*		Delta			Molecular Formulae			Subclass
883.575	2.67718	up	883.591	3.8886	882.583	0.0164		C56H82O6S1		Ubiquinones [PR0201]			MK S881
785.596	8.95735	up	785.624	32.6525	784.616	0.0275		C56H80O2		Ubiquinones [PR0201]			MK-9
<<<< SACCHAROLIPIDS >>>>
QUERIED [M+H]+			[M+H]+ (db)*		Delta			Molecular Formulae			Subclass
1139.77	23.2401	up	1139.79	0.9641	1138.78	0.0189		C60H114O17S1		Diacylated Sulfolipid (Ac2SGL) [SL03yz]			Ac2SGL (C60)
1153.76	8.48546	up	1153.8	0.967	1152.79	0.04		C61H116O17S1		Diacylated Sulfolipid (Ac2SGL) [SL03yz]			Ac2SGL (C61)
1017.79	6.37654	up	1017.78	0.967	1016.77	-0.011		C57H108O14		2,3-di-O-acyltrehaloses (DAT2) [SL03yz]			DAT2 (C57)
1111.79	7.13479	up	1111.75	0.9495	1110.75	-0.033		C58H110O17S1		Diacylated Sulfolipid (Ac2SGL) [SL03yz]			Ac2SGL (C58)
1031.79	4.29185	up	1031.8	0.961	1030.79	0.0052		C58H110O14		2,3-di-O-acyltrehaloses (DAT2) [SL03yz]			DAT2 (C58)
1336.05	2.87388	up	1336	1.0695	1335	-0.044		C74H142O17S1		Diacylated Sulfolipid (Ac2SGL) [SL03yz]			Ac2SGL (C74)
1003.79	2.18468	up	1003.77	0.9566	1002.76	-0.027		C56H106O14		2,3-di-O-acyltrehaloses (DAT2) [SL03yz]			DAT2 (C56)
1097.77	3.22835	up	1097.74	0.9472	1096.73	-0.026		C57H108O17S1		Diacylated Sulfolipid (Ac2SGL) [SL03yz]			Ac2SGL (C57)
1364.04	1.52948	up	1364.04	1.0695	1363.03	0.0003		C76H146O17S1		Diacylated Sulfolipid (Ac2SGL) [SL03yz]			Ac2SGL (C76)
959.694	1.63463	down	959.74	27.6774	958.732	0.0453		C54H102O13		2,3-di-O-acyltrehaloses (DAT1) [SL03yz]			DAT1 (C54)
987.776	1.12176	down	987.771	0.938	986.763	-0.004		C56H106O13		2,3-di-O-acyltrehaloses (DAT1) [SL03yz]			DAT1 (C56)
*Please Note : (db) refers to the values present in the databases of MS-LAMP.
All the molecular masses and m/z values of all type of ions in the databases of MS-LAMP, are calculated using
the monoisotopic mass values of elements as given by IUPAC and
the molecular formulae taken from the databases of LIPID MAPS & Mycobacterium tuberculosis.

## Sheet: lipid analysis for DMSO
<<<< FATTY ACYLS >>>>
QUERIED [M+H]+	fold change	up/down	[M+H]+ (db)	Retention time (min)	M-Monoisotopic (db)*	Delta	SCIENTIFIC NAME	MOLECULAR FORMULAE	CATEGORY	MAIN CLASS	SUB CLASS
1348.39	17.643	up	1348.42	0.9405	1347.41	0.029575	Alpha-MA (C93)	C93H182O3	Fatty Acyls (FA)	Alpha Mycolic Acids (Alpha-MA) [FA0116z]	Alpha Mycolic Acids (Alpha-MA) [FA0116z]
1444.36	3.53893	up	1444.39	0.939	1443.38	0.027133	GMM (methoxy-MA,C87)	C93H182O9	Fatty Acyls (FA)	Glucose Monomycolates (GMM) [FA0116z]	Glucose Monomycolates (GMM) [FA0116z]
1428.38	6.12165	up	1428.35	0.939	1427.35	-0.026724	GMM (keto-MA,C86)	C92H178O9	Fatty Acyls (FA)	Glucose Monomycolates (GMM) [FA0116z]	Glucose Monomycolates (GMM) [FA0116z]
467.497	1.30388	up	467.483	3.838	466.475	-0.0140942	Mycocerosic acid (C31)	C31H62O2	Fatty Acyls (FA)	Branched Fatty Acids [FA0102]	Branched Fatty Acids [FA0102]
1296.38	1.95095	up	1296.35	0.9661	1295.34	-0.027098	Methoxy-MA (C88)	C88H174O4	Fatty Acyls (FA)	Methoxy Mycolic Acids (Methoxy-MA) [FA0116z]	Methoxy Mycolic Acids (Methoxy-MA) [FA0116z]
427.387	1.14275	up	427.415	25.873	426.407	0.0278531	Mycolipanolic acid (C27)	C27H54O3	Fatty Acyls (FA)	Branched Fatty Acids [FA0102]	Branched Fatty Acids [FA0102]
381.351	2.11816	up	381.373	27.465	380.365	0.022344	Mycolipenic acid (C25)	C25H48O2	Fatty Acyls (FA)	Branched Fatty Acids [FA0102]	Branched Fatty Acids [FA0102]
409.378	1.58525	up	409.405	31.336	408.397	0.0267816	Mycolipenic acid (C27)	C27H52O2	Fatty Acyls (FA)	Branched Fatty Acids [FA0102]	Branched Fatty Acids [FA0102]
385.39	1.05302	up	385.368	21.8275	384.36	-0.0220092	Mycolipanolic acid (C24)	C24H48O3	Fatty Acyls (FA)	Branched Fatty Acids [FA0102]	Branched Fatty Acids [FA0102]
<<<< GLYCEROLIPIDS >>>>
QUERIED [M+H]+			[M+H]+ (db)		M-Monoisotopic (db)*	Delta	SCIENTIFIC NAME	MOLECULAR FORMULAE	CATEGORY	MAIN CLASS	SUB CLASS
359.313	1.59906	down	359.316	19.593	358.308	0.0032113	MG (RCO2H=18:0)	C21H42O4	Glycerolipids (GL)	Monoacylglycerols (MG) [GL0101]	Monoacylglycerols (MG) [GL0101]
903.817	2.72924	up	903.838	0.9014	902.83	0.0213353	TG (R1CO2H+R2CO2H+R3CO2H=55:1)	C58H110O6	Glycerolipids (GL)	Triacylglycerols (TG) [GL0301]	Triacylglycerols (TG) [GL0301]
835.831	2.20449	up	835.812	0.90116	834.804	-0.0192266	DG (R1CO2H+R2CO2H=51:0)	C54H106O5	Glycerolipids (GL)	Diacylglycerols (DG) [GL0201]	Diacylglycerols (DG) [GL0201]
385.302	3.22992	up	385.332	16.99	384.324	0.0293107	MG (RCO2H=20:1)	C23H44O4	Glycerolipids (GL)	Monoacylglycerols (MG) [GL0101]	Monoacylglycerols (MG) [GL0101]
929.823	2.11771	up	929.854	0.9011	928.846	0.0309179	TG (R1CO2H+R2CO2H+R3CO2H=57:2)	C60H112O6	Glycerolipids (GL)	Triacylglycerols (TG) [GL0301]	Triacylglycerols (TG) [GL0301]
387.303	3.20493	up	387.347	16.983	386.34	0.0444291	MG (RCO2H=20:0)	C23H46O4	Glycerolipids (GL)	Monoacylglycerols (MG) [GL0101]	Monoacylglycerols (MG) [GL0101]
849.805	1.36817	down	849.791	0.9386	848.783	-0.0139923	TG (R1CO2H+R2CO2H+R3CO2H=51:0)	C54H104O6	Glycerolipids (GL)	Triacylglycerols (TG) [GL0301]	Triacylglycerols (TG) [GL0301]
387.319	3.52591	up	387.347	29.007	386.34	0.0283052	MG (RCO2H=20:0)	C23H46O4	Glycerolipids (GL)	Monoacylglycerols (MG) [GL0101]	Monoacylglycerols (MG) [GL0101]
941.82	3.35285	up	941.854	0.9397	940.846	0.0341202	TG (R1CO2H+R2CO2H+R3CO2H=58:3)	C61H112O6	Glycerolipids (GL)	Triacylglycerols (TG) [GL0301]	Triacylglycerols (TG) [GL0301]
541.463	5.069	up	541.483	29.8872	540.475	0.0200165	DG (R1CO2H+R2CO2H=30:0)	C33H64O5	Glycerolipids (GL)	Diacylglycerols (DG) [GL0201]	Diacylglycerols (DG) [GL0201]
1116.11	9.16858	up	1116.09	0.9405	1115.08	-0.020797	TG (R1CO2H+R2CO2H+R3CO2H=70:0)	C73H142O6	Glycerolipids (GL)	Triacylglycerols (TG) [GL0301]	Triacylglycerols (TG) [GL0301]
621.517	2.41447	up	621.546	3.7761	620.538	0.0286463	DG (R1CO2H+R2CO2H=36:2)	C39H72O5	Glycerolipids (GL)	Diacylglycerols (DG) [GL0201]	Diacylglycerols (DG) [GL0201]
331.284	3.29253	up	331.285	30.8508	330.277	0.0008359	MG (RCO2H=16:0)	C19H38O4	Glycerolipids (GL)	Monoacylglycerols (MG) [GL0101]	Monoacylglycerols (MG) [GL0101]
877.809	1.82579	up	877.822	0.9203	876.815	0.013685	TG (R1CO2H+R2CO2H+R3CO2H=53:0)	C56H108O6	Glycerolipids (GL)	Triacylglycerols (TG) [GL0301]	Triacylglycerols (TG) [GL0301]
845.783	2.70682	down	845.76	0.9103	844.752	-0.0229585	TG (R1CO2H+R2CO2H+R3CO2H=51:2)	C54H100O6	Glycerolipids (GL)	Triacylglycerols (TG) [GL0301]	Triacylglycerols (TG) [GL0301]
1058.01	2.74631	up	1058.01	3.784	1057	0.000463	TG (R1CO2H+R2CO2H+R3CO2H=66:1)	C69H132O6	Glycerolipids (GL)	Triacylglycerols (TG) [GL0301]	Triacylglycerols (TG) [GL0301]
607.54	1.95981	up	607.53	3.7845	606.522	-0.0100296	DG (R1CO2H+R2CO2H=35:2)	C38H70O5	Glycerolipids (GL)	Diacylglycerols (DG) [GL0201]	Diacylglycerols (DG) [GL0201]
415.348	2.42553	up	415.379	32.8923	414.371	0.0307658	MG (RCO2H=22:0)	C25H50O4	Glycerolipids (GL)	Monoacylglycerols (MG) [GL0101]	Monoacylglycerols (MG) [GL0101]
913.778	2.74593	down	913.822	0.9085	912.815	0.0446475	TG (R1CO2H+R2CO2H+R3CO2H=56:3)	C59H108O6	Glycerolipids (GL)	Triacylglycerols (TG) [GL0301]	Triacylglycerols (TG) [GL0301]
901.812	1.31693	up	901.822	0.939	900.815	0.0099761	TG (R1CO2H+R2CO2H+R3CO2H=55:2)	C58H108O6	Glycerolipids (GL)	Triacylglycerols (TG) [GL0301]	Triacylglycerols (TG) [GL0301]
331.284	18.8012	down	331.285	29.9204	330.277	0.0012723	MG (RCO2H=16:0)	C19H38O4	Glycerolipids (GL)	Monoacylglycerols (MG) [GL0101]	Monoacylglycerols (MG) [GL0101]
303.295	4.00897	down	303.254	30.508	302.246	-0.0409857	MG (RCO2H=14:0)	C17H34O4	Glycerolipids (GL)	Monoacylglycerols (MG) [GL0101]	Monoacylglycerols (MG) [GL0101]
871.802	2.54367	down	871.775	0.95258	870.768	-0.0267495	TG (R1CO2H+R2CO2H+R3CO2H=53:3)	C56H102O6	Glycerolipids (GL)	Triacylglycerols (TG) [GL0301]	Triacylglycerols (TG) [GL0301]
359.319	1.93427	up	359.316	34.2015	358.308	-0.0028076	MG (RCO2H=18:0)	C21H42O4	Glycerolipids (GL)	Monoacylglycerols (MG) [GL0101]	Monoacylglycerols (MG) [GL0101]
387.321	4.99173	down	387.347	28.4227	386.34	0.0263624	MG (RCO2H=20:0)	C23H46O4	Glycerolipids (GL)	Monoacylglycerols (MG) [GL0101]	Monoacylglycerols (MG) [GL0101]
415.348	2.90209	down	415.379	31.9301	414.371	0.030355	MG (RCO2H=22:0)	C25H50O4	Glycerolipids (GL)	Monoacylglycerols (MG) [GL0101]	Monoacylglycerols (MG) [GL0101]
315.279	1.91242	up	315.254	30.8178	314.246	-0.0253725	MG (RCO2H=15:1)	C18H34O4	Glycerolipids (GL)	Monoacylglycerols (MG) [GL0101]	Monoacylglycerols (MG) [GL0101]
901.787	1.29314	up	901.822	0.9068	900.815	0.0349699	TG (R1CO2H+R2CO2H+R3CO2H=55:2)	C58H108O6	Glycerolipids (GL)	Triacylglycerols (TG) [GL0301]	Triacylglycerols (TG) [GL0301]
821.821	1.53878	up	821.796	0.939	820.788	-0.0247413	DG (R1CO2H+R2CO2H=50:0)	C53H104O5	Glycerolipids (GL)	Diacylglycerols (DG) [GL0201]	Diacylglycerols (DG) [GL0201]
329.222	1.33399	up	329.269	24.358	328.261	0.0473159	MG (RCO2H=16:1)	C19H36O4	Glycerolipids (GL)	Monoacylglycerols (MG) [GL0101]	Monoacylglycerols (MG) [GL0101]
927.817	1.15228	up	927.838	0.939	926.83	0.0206448	TG (R1CO2H+R2CO2H+R3CO2H=57:3)	C60H110O6	Glycerolipids (GL)	Triacylglycerols (TG) [GL0301]	Triacylglycerols (TG) [GL0301]
541.494	1.27742	up	541.483	3.8163	540.475	-0.0109832	DG (R1CO2H+R2CO2H=30:0)	C33H64O5	Glycerolipids (GL)	Diacylglycerols (DG) [GL0201]	Diacylglycerols (DG) [GL0201]
807.826	1.12953	down	807.781	0.939	806.773	-0.0453185	DG (R1CO2H+R2CO2H=49:0)	C52H102O5	Glycerolipids (GL)	Diacylglycerols (DG) [GL0201]	Diacylglycerols (DG) [GL0201]
359.316	1.11023	up	359.316	34.8108	358.308	-0.0002272	MG (RCO2H=18:0)	C21H42O4	Glycerolipids (GL)	Monoacylglycerols (MG) [GL0101]	Monoacylglycerols (MG) [GL0101]
565.474	1.29532	down	565.483	22.252	564.475	0.0095178	DG (R1CO2H+R2CO2H=32:2)	C35H64O5	Glycerolipids (GL)	Diacylglycerols (DG) [GL0201]	Diacylglycerols (DG) [GL0201]
303.293	6.67385	up	303.254	31.561	302.246	-0.0395921	MG (RCO2H=14:0)	C17H34O4	Glycerolipids (GL)	Monoacylglycerols (MG) [GL0101]	Monoacylglycerols (MG) [GL0101]
329.236	1.17469	up	329.269	20.6442	328.261	0.0331882	MG (RCO2H=16:1)	C19H36O4	Glycerolipids (GL)	Monoacylglycerols (MG) [GL0101]	Monoacylglycerols (MG) [GL0101]
593.52	1.25484	down	593.514	23.4273	592.507	-0.0052494	DG (R1CO2H+R2CO2H=34:2)	C37H68O5	Glycerolipids (GL)	Diacylglycerols (DG) [GL0201]	Diacylglycerols (DG) [GL0201]
413.329	2.33242	up	413.363	31.254	412.355	0.0335943	MG (RCO2H=22:1)	C25H48O4	Glycerolipids (GL)	Monoacylglycerols (MG) [GL0101]	Monoacylglycerols (MG) [GL0101]
357.274	1.40642	up	357.3	24.3083	356.293	0.02653	MG (RCO2H=18:1)	C21H40O4	Glycerolipids (GL)	Monoacylglycerols (MG) [GL0101]	Monoacylglycerols (MG) [GL0101]
343.259	1.09711	down	343.285	23.052	342.277	0.0254565	MG (RCO2H=17:1)	C20H38O4	Glycerolipids (GL)	Monoacylglycerols (MG) [GL0101]	Monoacylglycerols (MG) [GL0101]
329.221	1.25821	up	329.269	27.08	328.261	0.0478788	MG (RCO2H=16:1)	C19H36O4	Glycerolipids (GL)	Monoacylglycerols (MG) [GL0101]	Monoacylglycerols (MG) [GL0101]
541.439	1.3474	up	541.483	22.512	540.475	0.0444025	DG (R1CO2H+R2CO2H=30:0)	C33H64O5	Glycerolipids (GL)	Diacylglycerols (DG) [GL0201]	Diacylglycerols (DG) [GL0201]
885.814	1.06616	up	885.791	0.9042	884.783	-0.0231123	TG (R1CO2H+R2CO2H+R3CO2H=54:3)	C57H104O6	Glycerolipids (GL)	Triacylglycerols (TG) [GL0301]	Triacylglycerols (TG) [GL0301]
385.305	1.6703	up	385.332	27.4715	384.324	0.0272055	MG (RCO2H=20:1)	C23H44O4	Glycerolipids (GL)	Monoacylglycerols (MG) [GL0101]	Monoacylglycerols (MG) [GL0101]
413.328	1.16884	up	413.363	30.311	412.355	0.0348587	MG (RCO2H=22:1)	C25H48O4	Glycerolipids (GL)	Monoacylglycerols (MG) [GL0101]	Monoacylglycerols (MG) [GL0101]
415.336	1.18285	down	415.379	26.481	414.371	0.0427354	MG (RCO2H=22:0)	C25H50O4	Glycerolipids (GL)	Monoacylglycerols (MG) [GL0101]	Monoacylglycerols (MG) [GL0101]
357.255	1.22812	up	357.3	27.5469	356.293	0.0453305	MG (RCO2H=18:1)	C21H40O4	Glycerolipids (GL)	Monoacylglycerols (MG) [GL0101]	Monoacylglycerols (MG) [GL0101]
875.811	1.00007	up	875.807	0.939	874.799	-0.0041554	TG (R1CO2H+R2CO2H+R3CO2H=53:1)	C56H106O6	Glycerolipids (GL)	Triacylglycerols (TG) [GL0301]	Triacylglycerols (TG) [GL0301]
<<<< GLYCEROPHOSPHOLIPIDS >>>>
QUERIED [M+H]+			[M+H]+ (db)		M-Monoisotopic (db)*	Delta	SCIENTIFIC NAME	MOLECULAR FORMULAE	CATEGORY	MAIN CLASS	SUB CLASS
541.361	6.44354	up	541.351	19.3671	540.343	-0.0103958	Lyso-PG (RCO2H=20:0)	C26H53O9P1	Glycerophospholipids (GP)	Monoacylglycerophosphoglycerols (Lyso-GP) [GP0405]	Monoacylglycerophosphoglycerols (Lyso-GP) [GP0405]
469.296	1.99844	up	469.257	16.0535	468.249	-0.0395322	Lyso-PG (RCO2H=15:1)	C21H41O9P1	Glycerophospholipids (GP)	Monoacylglycerophosphoglycerols (Lyso-GP) [GP0405]	Monoacylglycerophosphoglycerols (Lyso-GP) [GP0405]
541.374	8.72968	up	541.351	27.995	540.343	-0.0237541	Lyso-PG (RCO2H=20:0)	C26H53O9P1	Glycerophospholipids (GP)	Monoacylglycerophosphoglycerols (Lyso-GP) [GP0405]	Monoacylglycerophosphoglycerols (Lyso-GP) [GP0405]
525.367	31.3669	up	525.319	19.5407	524.311	-0.0473884	Lyso-PG (RCO2H=19:1)	C25H49O9P1	Glycerophospholipids (GP)	Monoacylglycerophosphoglycerols (Lyso-GP) [GP0405]	Monoacylglycerophosphoglycerols (Lyso-GP) [GP0405]
601.373	1.93346	up	601.335	16.562	600.327	-0.0373727	Lyso-PI (RCO2H=18:0)	C27H53O12P1	Glycerophospholipids (GP)	Monoacylglycerophosphoinositols (Lyso-PI) [GP0605]	Monoacylglycerophosphoinositols (Lyso-PI) [GP0605]
587.363	2.02658	up	587.32	16.5012	586.312	-0.0431471	Lyso-PI (RCO2H=17:0)	C26H51O12P1	Glycerophospholipids (GP)	Monoacylglycerophosphoinositols (Lyso-PI) [GP0605]	Monoacylglycerophosphoinositols (Lyso-PI) [GP0605]
573.342	2.03633	up	573.304	16.4773	572.296	-0.0378766	Lyso-PI (RCO2H=16:0)	C25H49O12P1	Glycerophospholipids (GP)	Monoacylglycerophosphoinositols (Lyso-PI) [GP0605]	Monoacylglycerophosphoinositols (Lyso-PI) [GP0605]
494.288	1.97102	up	494.325	16.1853	493.317	0.0365534	Lyso-PE (R1CO2H=19:1)	C24H48N1O7P1	Glycerophospholipids (GP)	Monoacylglycerolphosphoethanolamines (Lyso-PE) [GP0205]	Monoacylglycerolphosphoethanolamines (Lyso-PE) [GP0205]
513.321	2.01487	up	513.319	16.2518	512.311	-0.0016626	Lyso-PG (RCO2H=18:0)	C24H49O9P1	Glycerophospholipids (GP)	Monoacylglycerophosphoglycerols (Lyso-GP) [GP0405]	Monoacylglycerophosphoglycerols (Lyso-GP) [GP0405]
499.313	1.72264	up	499.304	16.1737	498.296	-0.0096998	Lyso-PG (RCO2H=17:0)	C23H47O9P1	Glycerophospholipids (GP)	Monoacylglycerophosphoglycerols (Lyso-GP) [GP0405]	Monoacylglycerophosphoglycerols (Lyso-GP) [GP0405]
468.292	5.36829	up	468.309	28.4311	467.301	0.0167723	Lyso-PE (R1CO2H=17:0)	C22H46N1O7P1	Glycerophospholipids (GP)	Monoacylglycerolphosphoethanolamines (Lyso-PE) [GP0205]	Monoacylglycerolphosphoethanolamines (Lyso-PE) [GP0205]
485.289	1.84163	up	485.288	16.1273	484.28	-0.0009774	Lyso-PG (RCO2H=16:0)	C22H45O9P1	Glycerophospholipids (GP)	Monoacylglycerophosphoglycerols (Lyso-GP) [GP0405]	Monoacylglycerophosphoglycerols (Lyso-GP) [GP0405]
541.4	3.68184	up	541.351	19.7165	540.343	-0.0493363	Lyso-PG (RCO2H=20:0)	C26H53O9P1	Glycerophospholipids (GP)	Monoacylglycerophosphoglycerols (Lyso-GP) [GP0405]	Monoacylglycerophosphoglycerols (Lyso-GP) [GP0405]
825.596	4.01327	up	825.549	32.2844	824.541	-0.0463521	PI (R1CO2H+R2CO2H=33:0)	C42H81O13P1	Glycerophospholipids (GP)	Diacylglycerophosphoinositols (PI) [GP0601]	Diacylglycerophosphoinositols (PI) [GP0601]
679.468	3.27466	up	679.455	21.2956	678.447	-0.012619	PG (R1CO2H+R2CO2H=29:1)	C35H67O10P1	Glycerophospholipids (GP)	Diacylglycerophosphoglycerols (PG) [GP0401]	Diacylglycerophosphoglycerols (PG) [GP0401]
676.518	3.35685	up	676.492	21.2769	675.484	-0.0259673	PE (R1CO2H+R2CO2H=31:1)	C36H70N1O8P1	Glycerophospholipids (GP)	Diacylglycerolphosphoethanolamines (PE) [GP0201]	Diacylglycerolphosphoethanolamines (PE) [GP0201]
702.54	2.14339	up	702.507	3.77725	701.5	-0.0329096	PE (R1CO2H+R2CO2H=33:2)	C38H72N1O8P1	Glycerophospholipids (GP)	Diacylglycerolphosphoethanolamines (PE) [GP0201]	Diacylglycerolphosphoethanolamines (PE) [GP0201]
454.286	1.73551	up	454.293	15.981	453.286	0.0069061	Lyso-PE (R1CO2H=16:0)	C21H44N1O7P1	Glycerophospholipids (GP)	Monoacylglycerolphosphoethanolamines (Lyso-PE) [GP0205]	Monoacylglycerolphosphoethanolamines (Lyso-PE) [GP0205]
496.305	2.15181	up	496.34	15.2574	495.332	0.0350293	Lyso-PE (R1CO2H=19:0)	C24H50N1O7P1	Glycerophospholipids (GP)	Monoacylglycerolphosphoethanolamines (Lyso-PE) [GP0205]	Monoacylglycerolphosphoethanolamines (Lyso-PE) [GP0205]
737.537	3.43206	up	737.533	22.0735	736.525	-0.0035357	PG (R1CO2H+R2CO2H=33:0)	C39H77O10P1	Glycerophospholipids (GP)	Diacylglycerophosphoglycerols (PG) [GP0401]	Diacylglycerophosphoglycerols (PG) [GP0401]
485.299	4.19706	up	485.288	28.435	484.28	-0.0108758	Lyso-PG (RCO2H=16:0)	C22H45O9P1	Glycerophospholipids (GP)	Monoacylglycerophosphoglycerols (Lyso-GP) [GP0405]	Monoacylglycerophosphoglycerols (Lyso-GP) [GP0405]
734.588	2.8144	up	734.57	22.0555	733.562	-0.0176669	PE (R1CO2H+R2CO2H=35:0)	C40H80N1O8P1	Glycerophospholipids (GP)	Diacylglycerolphosphoethanolamines (PE) [GP0201]	Diacylglycerolphosphoethanolamines (PE) [GP0201]
1217.75	2.39247	up	1217.77	0.9391	1216.76	0.024137	Ac1PIM1 (R1CO2H+R2CO2H+R3CO2H=49:4)	C64H113O19P1	Glycerophospholipids (GP)	Monoacylated diacylglycerophosphoinositolmonomannosides (Ac1PIM1) [GP15y]	Monoacylated diacylglycerophosphoinositolmonomannosides (Ac1PIM1) [GP15y]
790.607	3.27166	up	790.633	22.8275	789.625	0.0250815	PE (R1CO2H+R2CO2H=39:0)	C44H88N1O8P1	Glycerophospholipids (GP)	Diacylglycerolphosphoethanolamines (PE) [GP0201]	Diacylglycerolphosphoethanolamines (PE) [GP0201]
679.492	3.45988	up	679.455	21.297	678.447	-0.0366644	PG (R1CO2H+R2CO2H=29:1)	C35H67O10P1	Glycerophospholipids (GP)	Diacylglycerophosphoglycerols (PG) [GP0401]	Diacylglycerophosphoglycerols (PG) [GP0401]
732.555	3.30419	up	732.554	22.0525	731.547	-0.0008883	PE (R1CO2H+R2CO2H=35:1)	C40H78N1O8P1	Glycerophospholipids (GP)	Diacylglycerolphosphoethanolamines (PE) [GP0201]	Diacylglycerolphosphoethanolamines (PE) [GP0201]
879.592	2.15186	up	879.596	3.84775	878.588	0.004375	PI (R1CO2H+R2CO2H=37:1)	C46H87O13P1	Glycerophospholipids (GP)	Diacylglycerophosphoinositols (PI) [GP0601]	Diacylglycerophosphoinositols (PI) [GP0601]
807.46	1.9791	up	807.502	16.3521	806.495	0.0425746	PI (R1CO2H+R2CO2H=32:2)	C41H75O13P1	Glycerophospholipids (GP)	Diacylglycerophosphoinositols (PI) [GP0601]	Diacylglycerophosphoinositols (PI) [GP0601]
791.62	3.08773	up	791.58	22.8465	790.572	-0.0398678	PG (R1CO2H+R2CO2H=37:1)	C43H83O10P1	Glycerophospholipids (GP)	Diacylglycerophosphoglycerols (PG) [GP0401]	Diacylglycerophosphoglycerols (PG) [GP0401]
783.477	2.06425	up	783.502	16.3117	782.495	0.0252973	PI (R1CO2H+R2CO2H=30:0)	C39H75O13P1	Glycerophospholipids (GP)	Diacylglycerophosphoinositols (PI) [GP0601]	Diacylglycerophosphoinositols (PI) [GP0601]
1349.74	3.55114	up	1349.72	0.939	1348.72	-0.013918	PIM3 (R1CO2H+R2CO2H=36:2)	C63H113O28P1	Glycerophospholipids (GP)	Diacylglycerophosphoinositoltrimannosides (PIM3) [GP15y]	Diacylglycerophosphoinositoltrimannosides (PIM3) [GP15y]
587.335	1.89982	up	587.32	15.6495	586.312	-0.0154636	Lyso-PI (RCO2H=17:0)	C26H51O12P1	Glycerophospholipids (GP)	Monoacylglycerophosphoinositols (Lyso-PI) [GP0605]	Monoacylglycerophosphoinositols (Lyso-PI) [GP0605]
758.579	2.14062	up	758.57	32.0835	757.562	-0.0088534	PE (R1CO2H+R2CO2H=37:2)	C42H80N1O8P1	Glycerophospholipids (GP)	Diacylglycerolphosphoethanolamines (PE) [GP0201]	Diacylglycerolphosphoethanolamines (PE) [GP0201]
1353.72	2.74716	up	1353.75	0.939	1352.75	0.034341	PIM3 (R1CO2H+R2CO2H=36:0)	C63H117O28P1	Glycerophospholipids (GP)	Diacylglycerophosphoinositoltrimannosides (PIM3) [GP15y]	Diacylglycerophosphoinositoltrimannosides (PIM3) [GP15y]
776.586	2.63243	up	776.617	3.7845	775.609	0.030506	PE (R1CO2H+R2CO2H=38:0)	C43H86N1O8P1	Glycerophospholipids (GP)	Diacylglycerolphosphoethanolamines (PE) [GP0201]	Diacylglycerolphosphoethanolamines (PE) [GP0201]
777.583	2.4916	up	777.565	3.8111	776.557	-0.0183645	PG (R1CO2H+R2CO2H=36:1)	C42H81O10P1	Glycerophospholipids (GP)	Diacylglycerophosphoglycerols (PG) [GP0401]	Diacylglycerophosphoglycerols (PG) [GP0401]
541.331	1.79344	up	541.351	15.455	540.343	0.0192815	Lyso-PG (RCO2H=20:0)	C26H53O9P1	Glycerophospholipids (GP)	Monoacylglycerophosphoglycerols (Lyso-GP) [GP0405]	Monoacylglycerophosphoglycerols (Lyso-GP) [GP0405]
1209.76	1.57317	up	1209.8	0.914	1208.79	0.037765	Ac1PIM1 (R1CO2H+R2CO2H+R3CO2H=48:1)	C63H117O19P1	Glycerophospholipids (GP)	Monoacylated diacylglycerophosphoinositolmonomannosides (Ac1PIM1) [GP15y]	Monoacylated diacylglycerophosphoinositolmonomannosides (Ac1PIM1) [GP15y]
1311.74	1.78348	up	1311.71	0.9011	1310.7	-0.032116	PIM3 (R1CO2H+R2CO2H=33:0)	C60H111O28P1	Glycerophospholipids (GP)	Diacylglycerophosphoinositoltrimannosides (PIM3) [GP15y]	Diacylglycerophosphoinositoltrimannosides (PIM3) [GP15y]
1688.32	1.45876	up	1688.34	0.939	1687.33	0.022793	CL (2R1CO2H+2R2CO2H=88:1)	C97H188O17P2	Glycerophospholipids (GP)	Diacylglycerophosphoglycerophosphodiradylglycerols (CL) [GP1201]	Diacylglycerophosphoglycerophosphodiradylglycerols (CL) [GP1201]
861.652	3.57814	up	861.658	28.16	860.651	0.0067068	PG (R1CO2H+R2CO2H=42:1)	C48H93O10P1	Glycerophospholipids (GP)	Diacylglycerophosphoglycerols (PG) [GP0401]	Diacylglycerophosphoglycerols (PG) [GP0401]
865.597	2.42011	up	865.581	3.799	864.573	-0.0160787	PI (R1CO2H+R2CO2H=36:1)	C45H85O13P1	Glycerophospholipids (GP)	Diacylglycerophosphoinositols (PI) [GP0601]	Diacylglycerophosphoinositols (PI) [GP0601]
1221.76	2.40296	up	1221.8	0.939	1220.79	0.044655	Ac1PIM1 (R1CO2H+R2CO2H+R3CO2H=49:2)	C64H117O19P1	Glycerophospholipids (GP)	Monoacylated diacylglycerophosphoinositolmonomannosides (Ac1PIM1) [GP15y]	Monoacylated diacylglycerophosphoinositolmonomannosides (Ac1PIM1) [GP15y]
1444.03	3.66378	up	1444.03	0.939	1443.02	-0.005412	CL (2R1CO2H+2R2CO2H=71:4)	C80H148O17P2	Glycerophospholipids (GP)	Diacylglycerophosphoglycerophosphodiradylglycerols (CL) [GP1201]	Diacylglycerophosphoglycerophosphodiradylglycerols (CL) [GP1201]
732.6	2.96154	up	732.554	28.1625	731.547	-0.045308	PE (R1CO2H+R2CO2H=35:1)	C40H78N1O8P1	Glycerophospholipids (GP)	Diacylglycerolphosphoethanolamines (PE) [GP0201]	Diacylglycerolphosphoethanolamines (PE) [GP0201]
611.334	1.45876	up	611.32	15.7469	610.312	-0.014025	Lyso-PI (RCO2H=19:2)	C28H51O12P1	Glycerophospholipids (GP)	Monoacylglycerophosphoinositols (Lyso-PI) [GP0605]	Monoacylglycerophosphoinositols (Lyso-PI) [GP0605]
1325.73	2.40889	up	1325.72	0.939	1324.72	-0.002039	PIM3 (R1CO2H+R2CO2H=34:0)	C61H113O28P1	Glycerophospholipids (GP)	Diacylglycerophosphoinositoltrimannosides (PIM3) [GP15y]	Diacylglycerophosphoinositoltrimannosides (PIM3) [GP15y]
510.375	2.52073	up	510.356	29.6818	509.348	-0.0186101	Lyso-PE (R1CO2H=20:0)	C25H52N1O7P1	Glycerophospholipids (GP)	Monoacylglycerolphosphoethanolamines (Lyso-PE) [GP0205]	Monoacylglycerolphosphoethanolamines (Lyso-PE) [GP0205]
695.438	5.35435	up	695.486	21.2663	694.478	0.0481025	PG (R1CO2H+R2CO2H=30:0)	C36H71O10P1	Glycerophospholipids (GP)	Diacylglycerophosphoglycerols (PG) [GP0401]	Diacylglycerophosphoglycerols (PG) [GP0401]
732.579	2.81245	up	732.554	22.083	731.547	-0.0250968	PE (R1CO2H+R2CO2H=35:1)	C40H78N1O8P1	Glycerophospholipids (GP)	Diacylglycerolphosphoethanolamines (PE) [GP0201]	Diacylglycerolphosphoethanolamines (PE) [GP0201]
748.575	1.60191	down	748.586	23.7368	747.578	0.0106281	PE (R1CO2H+R2CO2H=36:0)	C41H82N1O8P1	Glycerophospholipids (GP)	Diacylglycerolphosphoethanolamines (PE) [GP0201]	Diacylglycerolphosphoethanolamines (PE) [GP0201]
877.62	1.98373	up	877.581	25.9525	876.573	-0.0398288	PI (R1CO2H+R2CO2H=37:2)	C46H85O13P1	Glycerophospholipids (GP)	Diacylglycerophosphoinositols (PI) [GP0601]	Diacylglycerophosphoinositols (PI) [GP0601]
1207.75	1.66101	up	1207.78	0.939	1206.78	0.035788	Ac1PIM1 (R1CO2H+R2CO2H+R3CO2H=48:2)	C63H115O19P1	Glycerophospholipids (GP)	Monoacylated diacylglycerophosphoinositolmonomannosides (Ac1PIM1) [GP15y]	Monoacylated diacylglycerophosphoinositolmonomannosides (Ac1PIM1) [GP15y]
527.345	2.36972	up	527.335	32.8583	526.327	-0.0103533	Lyso-PG (RCO2H=19:0)	C25H51O9P1	Glycerophospholipids (GP)	Monoacylglycerophosphoglycerols (Lyso-GP) [GP0405]	Monoacylglycerophosphoglycerols (Lyso-GP) [GP0405]
1337.74	2.20892	up	1337.72	0.9275	1336.72	-0.013688	PIM3 (R1CO2H+R2CO2H=35:1)	C62H113O28P1	Glycerophospholipids (GP)	Diacylglycerophosphoinositoltrimannosides (PIM3) [GP15y]	Diacylglycerophosphoinositoltrimannosides (PIM3) [GP15y]
613.341	2.03257	up	613.335	14.79	612.327	-0.0058345	Lyso-PI (RCO2H=19:1)	C28H53O12P1	Glycerophospholipids (GP)	Monoacylglycerophosphoinositols (Lyso-PI) [GP0605]	Monoacylglycerophosphoinositols (Lyso-PI) [GP0605]
679.42	3.91399	up	679.455	30.764	678.447	0.0347938	PG (R1CO2H+R2CO2H=29:1)	C35H67O10P1	Glycerophospholipids (GP)	Diacylglycerophosphoglycerols (PG) [GP0401]	Diacylglycerophosphoglycerols (PG) [GP0401]
527.346	18.0783	down	527.335	31.8813	526.327	-0.0113607	Lyso-PG (RCO2H=19:0)	C25H51O9P1	Glycerophospholipids (GP)	Monoacylglycerophosphoglycerols (Lyso-GP) [GP0405]	Monoacylglycerophosphoglycerols (Lyso-GP) [GP0405]
1243.75	1.49431	up	1243.78	0.9011	1242.78	0.035727	Ac1PIM1 (R1CO2H+R2CO2H+R3CO2H=51:5)	C66H115O19P1	Glycerophospholipids (GP)	Monoacylated diacylglycerophosphoinositolmonomannosides (Ac1PIM1) [GP15y]	Monoacylated diacylglycerophosphoinositolmonomannosides (Ac1PIM1) [GP15y]
485.3	18.1939	up	485.288	27.968	484.28	-0.0116683	Lyso-PG (RCO2H=16:0)	C22H45O9P1	Glycerophospholipids (GP)	Monoacylglycerophosphoglycerols (Lyso-GP) [GP0405]	Monoacylglycerophosphoglycerols (Lyso-GP) [GP0405]
679.423	72.6657	down	679.455	29.828	678.447	0.0324481	PG (R1CO2H+R2CO2H=29:1)	C35H67O10P1	Glycerophospholipids (GP)	Diacylglycerophosphoglycerols (PG) [GP0401]	Diacylglycerophosphoglycerols (PG) [GP0401]
732.598	5.43221	down	732.554	27.741	731.547	-0.0434486	PE (R1CO2H+R2CO2H=35:1)	C40H78N1O8P1	Glycerophospholipids (GP)	Diacylglycerolphosphoethanolamines (PE) [GP0201]	Diacylglycerolphosphoethanolamines (PE) [GP0201]
861.644	9.203	down	861.658	27.741	860.651	0.0140241	PG (R1CO2H+R2CO2H=42:1)	C48H93O10P1	Glycerophospholipids (GP)	Diacylglycerophosphoglycerols (PG) [GP0401]	Diacylglycerophosphoglycerols (PG) [GP0401]
468.292	10.3805	down	468.309	28.0005	467.301	0.0172052	Lyso-PE (R1CO2H=17:0)	C22H46N1O7P1	Glycerophospholipids (GP)	Monoacylglycerolphosphoethanolamines (Lyso-PE) [GP0205]	Monoacylglycerolphosphoethanolamines (Lyso-PE) [GP0205]
527.302	3.29263	up	527.335	30.699	526.327	0.0327681	Lyso-PG (RCO2H=19:0)	C25H51O9P1	Glycerophospholipids (GP)	Monoacylglycerophosphoglycerols (Lyso-GP) [GP0405]	Monoacylglycerophosphoglycerols (Lyso-GP) [GP0405]
1229.74	2.66386	up	1229.77	0.9398	1228.76	0.02654	Ac1PIM1 (R1CO2H+R2CO2H+R3CO2H=50:5)	C65H113O19P1	Glycerophospholipids (GP)	Monoacylated diacylglycerophosphoinositolmonomannosides (Ac1PIM1) [GP15y]	Monoacylated diacylglycerophosphoinositolmonomannosides (Ac1PIM1) [GP15y]
877.621	4.57902	down	877.581	27.7775	876.573	-0.0405763	PI (R1CO2H+R2CO2H=37:2)	C46H85O13P1	Glycerophospholipids (GP)	Diacylglycerophosphoinositols (PI) [GP0601]	Diacylglycerophosphoinositols (PI) [GP0601]
527.347	2.18428	up	527.335	33.2544	526.327	-0.0121384	Lyso-PG (RCO2H=19:0)	C25H51O9P1	Glycerophospholipids (GP)	Monoacylglycerophosphoglycerols (Lyso-GP) [GP0405]	Monoacylglycerophosphoglycerols (Lyso-GP) [GP0405]
1183.75	1.54691	up	1183.78	0.9385	1182.78	0.036193	Ac1PIM1 (R1CO2H+R2CO2H+R3CO2H=46:0)	C61H115O19P1	Glycerophospholipids (GP)	Monoacylated diacylglycerophosphoinositolmonomannosides (Ac1PIM1) [GP15y]	Monoacylated diacylglycerophosphoinositolmonomannosides (Ac1PIM1) [GP15y]
863.646	2.96632	down	863.674	27.788	862.666	0.0281099	PG (R1CO2H+R2CO2H=42:0)	C48H95O10P1	Glycerophospholipids (GP)	Diacylglycerophosphoglycerols (PG) [GP0401]	Diacylglycerophosphoglycerols (PG) [GP0401]
811.526	1.5892	up	811.534	3.8525	810.526	0.007951	PI (R1CO2H+R2CO2H=32:0)	C41H79O13P1	Glycerophospholipids (GP)	Diacylglycerophosphoinositols (PI) [GP0601]	Diacylglycerophosphoinositols (PI) [GP0601]
510.373	2.10521	up	510.356	31.6385	509.348	-0.0170602	Lyso-PE (R1CO2H=20:0)	C25H52N1O7P1	Glycerophospholipids (GP)	Monoacylglycerolphosphoethanolamines (Lyso-PE) [GP0205]	Monoacylglycerolphosphoethanolamines (Lyso-PE) [GP0205]
468.291	2.50125	up	468.309	33.892	467.301	0.018248	Lyso-PE (R1CO2H=17:0)	C22H46N1O7P1	Glycerophospholipids (GP)	Monoacylglycerolphosphoethanolamines (Lyso-PE) [GP0205]	Monoacylglycerolphosphoethanolamines (Lyso-PE) [GP0205]
718.559	1.21098	up	718.539	25.04	717.531	-0.0208104	PE (R1CO2H+R2CO2H=34:1)	C39H76N1O8P1	Glycerophospholipids (GP)	Diacylglycerolphosphoethanolamines (PE) [GP0201]	Diacylglycerolphosphoethanolamines (PE) [GP0201]
1319.73	1.50152	up	1319.68	0.933	1318.67	-0.049368	PIM3 (R1CO2H+R2CO2H=34:3)	C61H107O28P1	Glycerophospholipids (GP)	Diacylglycerophosphoinositoltrimannosides (PIM3) [GP15y]	Diacylglycerophosphoinositoltrimannosides (PIM3) [GP15y]
1309.73	1.47152	up	1309.69	0.939	1308.68	-0.038512	PIM3 (R1CO2H+R2CO2H=33:1)	C60H109O28P1	Glycerophospholipids (GP)	Diacylglycerophosphoinositoltrimannosides (PIM3) [GP15y]	Diacylglycerophosphoinositoltrimannosides (PIM3) [GP15y]
676.472	2.359	up	676.492	30.6391	675.484	0.0200491	PE (R1CO2H+R2CO2H=31:1)	C36H70N1O8P1	Glycerophospholipids (GP)	Diacylglycerolphosphoethanolamines (PE) [GP0201]	Diacylglycerolphosphoethanolamines (PE) [GP0201]
721.518	1.52137	up	721.502	3.807	720.494	-0.0160638	PG (R1CO2H+R2CO2H=32:1)	C38H73O10P1	Glycerophospholipids (GP)	Diacylglycerophosphoglycerols (PG) [GP0401]	Diacylglycerophosphoglycerols (PG) [GP0401]
452.28	1.25296	down	452.278	15.906	451.27	-0.0021305	Lyso-PE (R1CO2H=16:1)	C21H42N1O7P1	Glycerophospholipids (GP)	Monoacylglycerolphosphoethanolamines (Lyso-PE) [GP0205]	Monoacylglycerolphosphoethanolamines (Lyso-PE) [GP0205]
527.342	1.66743	down	527.335	34.1658	526.327	-0.0068311	Lyso-PG (RCO2H=19:0)	C25H51O9P1	Glycerophospholipids (GP)	Monoacylglycerophosphoglycerols (Lyso-GP) [GP0405]	Monoacylglycerophosphoglycerols (Lyso-GP) [GP0405]
721.531	1.46899	down	721.502	29.711	720.494	-0.0290124	PG (R1CO2H+R2CO2H=32:1)	C38H73O10P1	Glycerophospholipids (GP)	Diacylglycerophosphoglycerols (PG) [GP0401]	Diacylglycerophosphoglycerols (PG) [GP0401]
776.604	1.61349	up	776.617	26.3325	775.609	0.0125729	PE (R1CO2H+R2CO2H=38:0)	C43H86N1O8P1	Glycerophospholipids (GP)	Diacylglycerolphosphoethanolamines (PE) [GP0201]	Diacylglycerolphosphoethanolamines (PE) [GP0201]
1335.73	1.30674	up	1335.71	0.939	1334.7	-0.025142	PIM3 (R1CO2H+R2CO2H=35:2)	C62H111O28P1	Glycerophospholipids (GP)	Diacylglycerophosphoinositoltrimannosides (PIM3) [GP15y]	Diacylglycerophosphoinositoltrimannosides (PIM3) [GP15y]
1181.76	1.13728	up	1181.77	0.939	1180.76	0.008859	Ac1PIM1 (R1CO2H+R2CO2H+R3CO2H=46:1)	C61H113O19P1	Glycerophospholipids (GP)	Monoacylated diacylglycerophosphoinositolmonomannosides (Ac1PIM1) [GP15y]	Monoacylated diacylglycerophosphoinositolmonomannosides (Ac1PIM1) [GP15y]
695.466	1.35885	up	695.486	21.2837	694.478	0.0205193	PG (R1CO2H+R2CO2H=30:0)	C36H71O10P1	Glycerophospholipids (GP)	Diacylglycerophosphoglycerols (PG) [GP0401]	Diacylglycerophosphoglycerols (PG) [GP0401]
678.482	5.98048	down	678.507	25.835	677.5	0.0258031	PE (R1CO2H+R2CO2H=31:0)	C36H72N1O8P1	Glycerophospholipids (GP)	Diacylglycerolphosphoethanolamines (PE) [GP0201]	Diacylglycerolphosphoethanolamines (PE) [GP0201]
723.511	1.78695	down	723.518	25.795	722.51	0.0063034	PG (R1CO2H+R2CO2H=32:0)	C38H75O10P1	Glycerophospholipids (GP)	Diacylglycerophosphoglycerols (PG) [GP0401]	Diacylglycerophosphoglycerols (PG) [GP0401]
679.483	5.60348	down	679.455	25.835	678.447	-0.0280839	PG (R1CO2H+R2CO2H=29:1)	C35H67O10P1	Glycerophospholipids (GP)	Diacylglycerophosphoglycerols (PG) [GP0401]	Diacylglycerophosphoglycerols (PG) [GP0401]
452.25	1.04996	down	452.278	23.5514	451.27	0.0278769	Lyso-PE (R1CO2H=16:1)	C21H42N1O7P1	Glycerophospholipids (GP)	Monoacylglycerolphosphoethanolamines (Lyso-PE) [GP0205]	Monoacylglycerolphosphoethanolamines (Lyso-PE) [GP0205]
485.3	1.33064	up	485.288	29.3908	484.28	-0.0118026	Lyso-PG (RCO2H=16:0)	C22H45O9P1	Glycerophospholipids (GP)	Monoacylglycerophosphoglycerols (Lyso-GP) [GP0405]	Monoacylglycerophosphoglycerols (Lyso-GP) [GP0405]
482.369	2.85995	up	482.325	21.6378	481.317	-0.0444818	Lyso-PE (R1CO2H=18:0)	C23H48N1O7P1	Glycerophospholipids (GP)	Monoacylglycerolphosphoethanolamines (Lyso-PE) [GP0205]	Monoacylglycerolphosphoethanolamines (Lyso-PE) [GP0205]
1203.74	1.23775	up	1203.7	0.939	1202.69	-0.042179	PIM2 (R1CO2H+R2CO2H=37:1)	C58H107O23P1	Glycerophospholipids (GP)	Monoacylated diacylglycerophosphoinositolmonomannosides (Ac1PIM1) [GP15y]	Monoacylated diacylglycerophosphoinositolmonomannosides (Ac1PIM1) [GP15y]
688.516	1.24935	up	688.492	25.914	687.484	-0.0246316	PE (R1CO2H+R2CO2H=32:2)	C37H70N1O8P1	Glycerophospholipids (GP)	Diacylglycerolphosphoethanolamines (PE) [GP0201]	Diacylglycerolphosphoethanolamines (PE) [GP0201]
496.358	1.2277	down	496.34	24.0761	495.332	-0.0175884	Lyso-PE (R1CO2H=19:0)	C24H50N1O7P1	Glycerophospholipids (GP)	Monoacylglycerolphosphoethanolamines (Lyso-PE) [GP0205]	Monoacylglycerolphosphoethanolamines (Lyso-PE) [GP0205]
1347.7	1.29967	down	1347.71	0.939	1346.7	0.008204	PIM3 (R1CO2H+R2CO2H=36:3)	C63H111O28P1	Glycerophospholipids (GP)	Diacylglycerophosphoinositoltrimannosides (PIM3) [GP15y]	Diacylglycerophosphoinositoltrimannosides (PIM3) [GP15y]
691.422	1.0868	down	691.455	18.1059	690.447	0.0334257	PG (R1CO2H+R2CO2H=30:2)	C36H67O10P1	Glycerophospholipids (GP)	Diacylglycerophosphoglycerols (PG) [GP0401]	Diacylglycerophosphoglycerols (PG) [GP0401]
527.339	1.11226	down	527.335	34.7078	526.327	-0.0045128	Lyso-PG (RCO2H=19:0)	C25H51O9P1	Glycerophospholipids (GP)	Monoacylglycerophosphoglycerols (Lyso-GP) [GP0405]	Monoacylglycerophosphoglycerols (Lyso-GP) [GP0405]
664.484	1.17463	down	664.492	28.203	663.484	0.008087	PE (R1CO2H+R2CO2H=30:0)	C35H70N1O8P1	Glycerophospholipids (GP)	Diacylglycerolphosphoethanolamines (PE) [GP0201]	Diacylglycerolphosphoethanolamines (PE) [GP0201]
1191.74	1.05914	up	1191.7	0.939	1190.69	-0.041129	PIM2 (R1CO2H+R2CO2H=36:0)	C57H107O23P1	Glycerophospholipids (GP)	Diacylglycerophosphoinositoldimannosides (PIM2) [GP15y]	Diacylglycerophosphoinositoldimannosides (PIM2) [GP15y]
1205.74	1.07779	down	1205.72	0.9391	1204.71	-0.018679	PIM2 (R1CO2H+R2CO2H=37:0)	C58H109O23P1	Glycerophospholipids (GP)	Diacylglycerophosphoinositoldimannosides (PIM2) [GP15y]	Diacylglycerophosphoinositoldimannosides (PIM2) [GP15y]
510.379	1.1016	down	510.356	28.9293	509.348	-0.0230057	Lyso-PE (R1CO2H=20:0)	C25H52N1O7P1	Glycerophospholipids (GP)	Monoacylglycerolphosphoethanolamines (Lyso-PE) [GP0205]	Monoacylglycerolphosphoethanolamines (Lyso-PE) [GP0205]
847.625	1.0849	down	847.643	27.128	846.635	0.0181431	PG (R1CO2H+R2CO2H=41:1)	C47H91O10P1	Glycerophospholipids (GP)	Diacylglycerophosphoglycerols (PG) [GP0401]	Diacylglycerophosphoglycerols (PG) [GP0401]
511.33	1.0849	down	511.304	15.9712	510.296	-0.0264886	Lyso-PG (RCO2H=18:1)	C24H47O9P1	Glycerophospholipids (GP)	Monoacylglycerophosphoglycerols (Lyso-GP) [GP0405]	Monoacylglycerophosphoglycerols (Lyso-GP) [GP0405]
744.588	1.26995	down	744.554	34.233	743.547	-0.0339854	PE (R1CO2H+R2CO2H=36:2)	C41H78N1O8P1	Glycerophospholipids (GP)	Diacylglycerolphosphoethanolamines (PE) [GP0201]	Diacylglycerolphosphoethanolamines (PE) [GP0201]
485.306	1.05976	up	485.288	26.2649	484.28	-0.0178887	Lyso-PG (RCO2H=16:0)	C22H45O9P1	Glycerophospholipids (GP)	Monoacylglycerophosphoglycerols (Lyso-GP) [GP0405]	Monoacylglycerophosphoglycerols (Lyso-GP) [GP0405]
704.542	1.06435	down	704.523	23.7831	703.515	-0.0187453	PE (R1CO2H+R2CO2H=33:1)	C38H74N1O8P1	Glycerophospholipids (GP)	Diacylglycerolphosphoethanolamines (PE) [GP0201]	Diacylglycerolphosphoethanolamines (PE) [GP0201]
1169.75	1.03452	down	1169.77	0.939	1168.76	0.021736	Ac1PIM1 (R1CO2H+R2CO2H+R3CO2H=45:0)	C60H113O19P1	Glycerophospholipids (GP)	Monoacylated diacylglycerophosphoinositolmonomannosides (Ac1PIM1) [GP15y]	Monoacylated diacylglycerophosphoinositolmonomannosides (Ac1PIM1) [GP15y]
<<<< POLYKETIDES >>>>
QUERIED [M+H]+			[M+H]+ (db)		M-Monoisotopic (db)*	Delta	SCIENTIFIC NAME	MOLECULAR FORMULAE	CATEGORY	MAIN CLASS	SUB CLASS
681.495	3.42034	up	681.507	21.2988	680.499	0.0122355	MPM (C30)	C36H73O9P1	Polyketides (PK)	Mannosyl-b1-phosphomycoketides (MPM) [PK01y]	Mannosyl-b1-phosphomycoketides (MPM) [PK01y]
695.564	2.62982	up	695.523	3.8228	694.515	-0.0409939	MPM (C31)	C37H75O9P1	Polyketides (PK)	Mannosyl-b1-phosphomycoketides (MPM) [PK01y]	Mannosyl-b1-phosphomycoketides (MPM) [PK01y]
870.524	2.19521	up	870.559	16.514	869.551	0.0347339	Mbt -Fe (R=20:1)	C47H75N5O10	Polyketides (PK)	Non-ribosomal peptides/polyketide hybrids [PK14]	Non-ribosomal peptides/polyketide hybrids [PK14]
828.516	1.49708	up	828.512	15.5173	827.504	-0.0039495	Mbt -Fe (R=17:1)	C44H69N5O10	Polyketides (PK)	Non-ribosomal peptides/polyketide hybrids [PK14]	Non-ribosomal peptides/polyketide hybrids [PK14]
											Mannosyl-b1-phosphomycoketides (MPM) [PK01y]
<<<< PRENOL LIPIDS >>>>
QUERIED [M+H]+			[M+H]+ (db)		M-Monoisotopic (db)*	Delta	SCIENTIFIC NAME	MOLECULAR FORMULAE	CATEGORY	MAIN CLASS	SUB CLASS
883.574	2.55319	up	883.591	3.835	882.583	0.0173302	MK S881	C56H82O6S1	Prenol Lipids (PR)	Ubiquinones [PR0201]	Ubiquinones [PR0201]
785.603	4.44142	up	785.624	32.605	784.616	0.0207838	MK-9	C56H80O2	Prenol Lipids (PR)	Ubiquinones [PR0201]	Ubiquinones [PR0201]
											Ubiquinones [PR0201]
saccarolipids
QUERIED [M+H]+			[M+H]+ (db)		M-Monoisotopic (db)*	Delta	SCIENTIFIC NAME	MOLECULAR FORMULAE	CATEGORY	MAIN CLASS	SUB CLASS
1139.77	31.1358	up	1139.79	0.939	1138.78	0.015706	Ac2SGL (C60)	C60H114O17S1	Saccharolipids (SL)	Diacylated Sulfolipid (Ac2SGL) [SL03yz]	Diacylated Sulfolipid (Ac2SGL) [SL03yz]
1031.8	5.4828	up	1031.8	0.9011	1030.79	-0.001306	DAT2 (C58)	C58H110O14	Saccharolipids (SL)	2,3-di-O-acyltrehaloses (DAT2) [SL03yz]	2,3-di-O-acyltrehaloses (DAT2) [SL03yz]
1097.78	5.12958	up	1097.74	0.939	1096.73	-0.038327	Ac2SGL (C57)	C57H108O17S1	Saccharolipids (SL)	Diacylated Sulfolipid (Ac2SGL) [SL03yz]	Diacylated Sulfolipid (Ac2SGL) [SL03yz]
1017.8	4.52783	up	1017.78	0.9391	1016.77	-0.01328	DAT2 (C57)	C57H108O14	Saccharolipids (SL)	2,3-di-O-acyltrehaloses (DAT2) [SL03yz]	2,3-di-O-acyltrehaloses (DAT2) [SL03yz]
1003.79	0.000702016	up	1003.77	0.939	1002.76	-0.026251	DAT2 (C56)	C56H106O14	Saccharolipids (SL)	2,3-di-O-acyltrehaloses (DAT2) [SL03yz]	2,3-di-O-acyltrehaloses (DAT2) [SL03yz]
1688.32	6.59543	up	1688.34	0.939	1687.33	0.021521	SL-III (C97)	C97H186O19S1	Saccharolipids (SL)	Sulfolipid III (SL-III) [SL03yz]	Sulfolipid III (SL-III) [SL03yz]
987.779	1.08354	up	987.771	0.939	986.763	-0.0079534	DAT1 (C56)	C56H106O13	Saccharolipids (SL)	2,3-di-O-acyltrehaloses (DAT1) [SL03yz]	2,3-di-O-acyltrehaloses (DAT1) [SL03yz]

## Sheet: lipid analysis EO vs DMSO
<<<< FATTY ACYLS >>>>
QUERIED [M+H]+	fold change	up/down	[M+H]+ (db)*	Retention time (min)	M-Monoisotopic (db)*	Delta	SCIENTIFIC NAME	MOLECULAR FORMULAE	CATEGORY	MAIN CLASS
1336.37	1.7	up	1336.38	0.974	1335.37	0.014802	Keto-MA (C91)	C91H178O4	Fatty Acyls (FA)	Keto Mycolic Acids (Keto-MA) [FA0116z]
1354.37	1.6	up	1354.39	0.9694	1353.38	0.02218	DIMA (C91)	C91H180O5	Fatty Acyls (FA)	Phthiocerol Dimycocerosates (DIMA) [FA0707z]
1308.38	1.5	up	1308.35	0.9411	1307.34	-0.034441	Keto-MA (C89)	C89H174O4	Fatty Acyls (FA)	Keto Mycolic Acids (Keto-MA) [FA0116z]
1444.36	1.5	up	1444.39	0.9397	1443.38	0.028807	GMM (methoxy-MA,C87)	C93H182O9	Fatty Acyls (FA)	Glucose Monomycolates (GMM) [FA0116z]
1290.23	1.5	up	1290.21	0.9726	1289.21	-0.016505	GMM (methoxy-MA,C76)	C82H160O9	Fatty Acyls (FA)	Glucose Monomycolates (GMM) [FA0116z]
1296.38	1.3	up	1296.35	0.9661	1295.34	-0.026943	Methoxy-MA (C88)	C88H174O4	Fatty Acyls (FA)	Methoxy Mycolic Acids (Methoxy-MA) [FA0116z]
1348.38	1.4	up	1348.42	0.96466	1347.41	0.035101	Alpha-MA (C93)	C93H182O3	Fatty Acyls (FA)	Alpha Mycolic Acids (Alpha-MA) [FA0116z]
1168.16	1.4	up	1168.19	3.732	1167.18	0.036456	Keto-MA (C79)	C79H154O4	Fatty Acyls (FA)	Keto Mycolic Acids (Keto-MA) [FA0116z]
1326.38	1.4	up	1326.36	0.94083	1325.35	-0.020757	DIMA (C89)	C89H176O5	Fatty Acyls (FA)	Phthiocerol Dimycocerosates (DIMA) [FA0707z]
1320.39	1.3	up	1320.39	0.939	1319.38	-0.00029	Alpha-MA (C91)	C91H178O3	Fatty Acyls (FA)	Alpha Mycolic Acids (Alpha-MA) [FA0116z]
1180.27	1.4	up	1180.23	0.9646	1179.22	-0.041911	Alpha-MA (C81)	C81H158O3	Fatty Acyls (FA)	Alpha Mycolic Acids (Alpha-MA) [FA0116z]
467.497	1.3	up	467.483	3.807	466.475	-0.0143007	Mycocerosic acid (C31)	C31H62O2	Fatty Acyls (FA)	Branched Fatty Acids [FA0102]
1292.4	1.3	up	1292.35	0.939	1291.35	-0.049323	Alpha-MA (C89)	C89H174O3	Fatty Acyls (FA)	Alpha Mycolic Acids (Alpha-MA) [FA0116z]
1214.26	1.1	up	1214.23	0.97266	1213.23	-0.029624	DIMA (C81)	C81H160O5	Fatty Acyls (FA)	Phthiocerol Dimycocerosates (DIMA) [FA0707z]
1428.38	1.2	up	1428.35	0.939	1427.35	-0.027224	GMM (keto-MA,C86)	C92H178O9	Fatty Acyls (FA)	Glucose Monomycolates (GMM) [FA0116z]
385.393	1	down	385.368	21.8665	384.36	-0.0251044	Mycolipanolic acid (C24)	C24H48O3	Fatty Acyls (FA)	Branched Fatty Acids [FA0102]
427.387	1	down	427.415	25.8743	426.407	0.0283028	Mycolipanolic acid (C27)	C27H54O3	Fatty Acyls (FA)	Branched Fatty Acids [FA0102]
Glycerolipids
QUERIED [M+H]+	fold change		[M+H]+ (db)*	Retention time (min)	M-Monoisotopic (db)*	Delta	SCIENTIFIC NAME	MOLECULAR FORMULAE	CATEGORY	MAIN CLASS
885.814	1.3	down	885.791	0.92475	884.783	-0.0231123	TG (R1CO2H+R2CO2H+R3CO2H=54:3)	C57H104O6	Glycerolipids (GL)	Triacylglycerols (TG) [GL0301]
343.26	1.4	up	343.285	23.0511	342.277	0.0245637	MG (RCO2H=17:1)	C20H38O4	Glycerolipids (GL)	Monoacylglycerols (MG) [GL0101]
565.492	1.6	up	565.483	22.2488	564.475	-0.0084256	DG (R1CO2H+R2CO2H=32:2)	C35H64O5	Glycerolipids (GL)	Diacylglycerols (DG) [GL0201]
877.809	1.3	down	877.822	0.94	876.815	0.013576	TG (R1CO2H+R2CO2H+R3CO2H=53:0)	C56H108O6	Glycerolipids (GL)	Triacylglycerols (TG) [GL0301]
901.812	1.2	down	901.822	0.939	900.815	0.0107919	TG (R1CO2H+R2CO2H+R3CO2H=55:2)	C58H108O6	Glycerolipids (GL)	Triacylglycerols (TG) [GL0301]
415.339	1.9	down	415.379	26.515	414.371	0.0396504	MG (RCO2H=22:0)	C25H50O4	Glycerolipids (GL)	Monoacylglycerols (MG) [GL0101]
821.82	1.5	up	821.796	0.94	820.788	-0.0234114	DG (R1CO2H+R2CO2H=50:0)	C53H104O5	Glycerolipids (GL)	Diacylglycerols (DG) [GL0201]
1110.09	1.5	up	1110.04	0.94116	1109.03	-0.046213	TG (R1CO2H+R2CO2H+R3CO2H=70:3)	C73H136O6	Glycerolipids (GL)	Triacylglycerols (TG) [GL0301]
315.279	1.4	down	315.254	30.882	314.246	-0.0259187	MG (RCO2H=15:1)	C18H34O4	Glycerolipids (GL)	Monoacylglycerols (MG) [GL0101]
889.806	1.4	up	889.822	0.9405	888.815	0.0165366	TG (R1CO2H+R2CO2H+R3CO2H=54:1)	C57H108O6	Glycerolipids (GL)	Triacylglycerols (TG) [GL0301]
835.831	1.3	down	835.812	0.9515	834.804	-0.0191428	DG (R1CO2H+R2CO2H=51:0)	C54H106O5	Glycerolipids (GL)	Diacylglycerols (DG) [GL0201]
875.809	1.2	down	875.807	0.939	874.799	-0.0027165	TG (R1CO2H+R2CO2H+R3CO2H=53:1)	C56H106O6	Glycerolipids (GL)	Triacylglycerols (TG) [GL0301]
385.302	1.4	down	385.332	16.998	384.324	0.0293452	MG (RCO2H=20:1)	C23H44O4	Glycerolipids (GL)	Monoacylglycerols (MG) [GL0101]
1144.1	1.6	up	1144.12	0.939	1143.11	0.020303	TG (R1CO2H+R2CO2H+R3CO2H=72:0)	C75H146O6	Glycerolipids (GL)	Triacylglycerols (TG) [GL0301]
329.225	1.4	down	329.269	24.3515	328.261	0.0445214	MG (RCO2H=16:1)	C19H36O4	Glycerolipids (GL)	Monoacylglycerols (MG) [GL0101]
863.802	1.4	up	863.807	0.939	862.799	0.0049015	TG (R1CO2H+R2CO2H+R3CO2H=52:0)	C55H106O6	Glycerolipids (GL)	Triacylglycerols (TG) [GL0301]
871.797	1.3	up	871.775	0.94025	870.768	-0.0216853	TG (R1CO2H+R2CO2H+R3CO2H=53:3)	C56H102O6	Glycerolipids (GL)	Triacylglycerols (TG) [GL0301]
903.817	1.3	down	903.838	0.934	902.83	0.0206263	TG (R1CO2H+R2CO2H+R3CO2H=55:1)	C58H110O6	Glycerolipids (GL)	Triacylglycerols (TG) [GL0301]
607.541	1.2	down	607.53	3.7772	606.522	-0.0105892	DG (R1CO2H+R2CO2H=35:2)	C38H70O5	Glycerolipids (GL)	Diacylglycerols (DG) [GL0201]
859.824	1.2	down	859.775	0.939	858.768	-0.0484135	TG (R1CO2H+R2CO2H+R3CO2H=52:2)	C55H102O6	Glycerolipids (GL)	Triacylglycerols (TG) [GL0301]
915.814	1.4	up	915.838	0.9405	914.83	0.0240296	TG (R1CO2H+R2CO2H+R3CO2H=56:2)	C59H110O6	Glycerolipids (GL)	Triacylglycerols (TG) [GL0301]
1116.11	1.5	up	1116.09	0.939	1115.08	-0.019606	TG (R1CO2H+R2CO2H+R3CO2H=70:0)	C73H142O6	Glycerolipids (GL)	Triacylglycerols (TG) [GL0301]
385.308	8.5	down	385.332	27.5028	384.324	0.0234837	MG (RCO2H=20:1)	C23H44O4	Glycerolipids (GL)	Monoacylglycerols (MG) [GL0101]
593.52	1.3	up	593.514	23.4586	592.507	-0.0050651	DG (R1CO2H+R2CO2H=34:2)	C37H68O5	Glycerolipids (GL)	Diacylglycerols (DG) [GL0201]
1168.16	1.5	up	1168.12	3.7329	1167.11	-0.036314	TG (R1CO2H+R2CO2H+R3CO2H=74:2)	C77H146O6	Glycerolipids (GL)	Triacylglycerols (TG) [GL0301]
927.812	1.2	down	927.838	0.939	926.83	0.0259037	TG (R1CO2H+R2CO2H+R3CO2H=57:3)	C60H110O6	Glycerolipids (GL)	Triacylglycerols (TG) [GL0301]
357.255	2.6	down	357.3	27.565	356.293	0.045394	MG (RCO2H=18:1)	C21H40O4	Glycerolipids (GL)	Monoacylglycerols (MG) [GL0101]
413.328	14.1	down	413.363	31.288	412.355	0.0354617	MG (RCO2H=22:1)	C25H48O4	Glycerolipids (GL)	Monoacylglycerols (MG) [GL0101]
359.319	1.3	down	359.316	34.2015	358.308	-0.0028076	MG (RCO2H=18:0)	C21H42O4	Glycerolipids (GL)	Monoacylglycerols (MG) [GL0101]
331.284	1.2	down	331.285	30.882	330.277	0.0008359	MG (RCO2H=16:0)	C19H38O4	Glycerolipids (GL)	Monoacylglycerols (MG) [GL0101]
1058.02	1.4	up	1058.01	3.7486	1057	-0.008621	TG (R1CO2H+R2CO2H+R3CO2H=66:1)	C69H132O6	Glycerolipids (GL)	Triacylglycerols (TG) [GL0301]
1156.11	1.4	up	1156.12	0.939	1155.11	0.014532	TG (R1CO2H+R2CO2H+R3CO2H=73:1)	C76H146O6	Glycerolipids (GL)	Triacylglycerols (TG) [GL0301]
387.303	1.2	down	387.347	16.984	386.34	0.0444853	MG (RCO2H=20:0)	C23H46O4	Glycerolipids (GL)	Monoacylglycerols (MG) [GL0101]
303.292	18.6	down	303.254	31.561	302.246	-0.0382293	MG (RCO2H=14:0)	C17H34O4	Glycerolipids (GL)	Monoacylglycerols (MG) [GL0101]
357.277	1.9	down	357.3	24.3325	356.293	0.0230085	MG (RCO2H=18:1)	C21H40O4	Glycerolipids (GL)	Monoacylglycerols (MG) [GL0101]
541.499	1.2	up	541.483	3.7856	540.475	-0.0159811	DG (R1CO2H+R2CO2H=30:0)	C33H64O5	Glycerolipids (GL)	Diacylglycerols (DG) [GL0201]
873.832	1.3	up	873.791	0.939	872.783	-0.0409418	TG (R1CO2H+R2CO2H+R3CO2H=53:2)	C56H104O6	Glycerolipids (GL)	Triacylglycerols (TG) [GL0301]
941.819	1.3	up	941.854	0.94	940.846	0.034753	TG (R1CO2H+R2CO2H+R3CO2H=58:3)	C61H112O6	Glycerolipids (GL)	Triacylglycerols (TG) [GL0301]
329.225	1.5	down	329.269	27.118	328.261	0.0443958	MG (RCO2H=16:1)	C19H36O4	Glycerolipids (GL)	Monoacylglycerols (MG) [GL0101]
541.463	1.3	down	541.483	29.8872	540.475	0.0200165	DG (R1CO2H+R2CO2H=30:0)	C33H64O5	Glycerolipids (GL)	Diacylglycerols (DG) [GL0201]
929.82	1.1	down	929.854	0.9028	928.846	0.033216	TG (R1CO2H+R2CO2H+R3CO2H=57:2)	C60H112O6	Glycerolipids (GL)	Triacylglycerols (TG) [GL0301]
621.518	1.2	down	621.546	3.796	620.538	0.0278981	DG (R1CO2H+R2CO2H=36:2)	C39H72O5	Glycerolipids (GL)	Diacylglycerols (DG) [GL0201]
329.238	1	down	329.269	20.6425	328.261	0.0313727	MG (RCO2H=16:1)	C19H36O4	Glycerolipids (GL)	Monoacylglycerols (MG) [GL0101]
1060.03	1.2	up	1060.03	3.7565	1059.02	-0.004382	TG (R1CO2H+R2CO2H+R3CO2H=66:0)	C69H134O6	Glycerolipids (GL)	Triacylglycerols (TG) [GL0301]
415.348	1.1	down	415.379	32.919	414.371	0.0310497	MG (RCO2H=22:0)	C25H50O4	Glycerolipids (GL)	Monoacylglycerols (MG) [GL0101]
1116.13	1.2	up	1116.09	3.703	1115.08	-0.037445	TG (R1CO2H+R2CO2H+R3CO2H=70:0)	C73H142O6	Glycerolipids (GL)	Triacylglycerols (TG) [GL0301]
807.826	1	down	807.781	0.9411	806.773	-0.0453185	DG (R1CO2H+R2CO2H=49:0)	C52H102O5	Glycerolipids (GL)	Diacylglycerols (DG) [GL0201]
387.319	1.1	down	387.347	29.008	386.34	0.0282012	MG (RCO2H=20:0)	C23H46O4	Glycerolipids (GL)	Monoacylglycerols (MG) [GL0101]
359.316	1	up	359.316	34.8198	358.308	-0.0002272	MG (RCO2H=18:0)	C21H42O4	Glycerolipids (GL)	Monoacylglycerols (MG) [GL0101]
Glycerophospholipids
QUERIED [M+H]+	fold change		[M+H]+ (db)*	Retention time (min)	M-Monoisotopic (db)*	Delta	SCIENTIFIC NAME	MOLECULAR FORMULAE	CATEGORY	MAIN CLASS
676.516	2.3	down	676.492	21.2808	675.484	-0.024721	PE (R1CO2H+R2CO2H=31:1)	C36H70N1O8P1	Glycerophospholipids (GP)	Diacylglycerolphosphoethanolamines (PE) [GP0201]
573.342	2.5	down	573.304	16.4516	572.296	-0.0379113	Lyso-PI (RCO2H=16:0)	C25H49O12P1	Glycerophospholipids (GP)	Monoacylglycerophosphoinositols (Lyso-PI) [GP0605]
587.335	2.4	down	587.32	15.6495	586.312	-0.0156119	Lyso-PI (RCO2H=17:0)	C26H51O12P1	Glycerophospholipids (GP)	Monoacylglycerophosphoinositols (Lyso-PI) [GP0605]
541.373	2.1	up	541.351	28.03	540.343	-0.0227949	Lyso-PG (RCO2H=20:0)	C26H53O9P1	Glycerophospholipids (GP)	Monoacylglycerophosphoglycerols (Lyso-GP) [GP0405]
613.341	2.7	down	613.335	14.797	612.327	-0.0058345	Lyso-PI (RCO2H=19:1)	C28H53O12P1	Glycerophospholipids (GP)	Monoacylglycerophosphoinositols (Lyso-PI) [GP0605]
510.375	2	down	510.356	31.6385	509.348	-0.0194167	Lyso-PE (R1CO2H=20:0)	C25H52N1O7P1	Glycerophospholipids (GP)	Monoacylglycerolphosphoethanolamines (Lyso-PE) [GP0205]
716.474	26.8	up	716.523	16.096	715.515	0.0488708	PE (R1CO2H+R2CO2H=34:2)	C39H74N1O8P1	Glycerophospholipids (GP)	Diacylglycerolphosphoethanolamines (PE) [GP0201]
790.624	2	down	790.633	22.82	789.625	0.0081695	PE (R1CO2H+R2CO2H=39:0)	C44H88N1O8P1	Glycerophospholipids (GP)	Diacylglycerolphosphoethanolamines (PE) [GP0201]
611.334	1.9	down	611.32	15.7566	610.312	-0.0147667	Lyso-PI (RCO2H=19:2)	C28H51O12P1	Glycerophospholipids (GP)	Monoacylglycerophosphoinositols (Lyso-PI) [GP0605]
510.375	2.1	down	510.356	29.681	509.348	-0.0186101	Lyso-PE (R1CO2H=20:0)	C25H52N1O7P1	Glycerophospholipids (GP)	Monoacylglycerolphosphoethanolamines (Lyso-PE) [GP0205]
541.398	2	up	541.351	28.0673	540.343	-0.0478261	Lyso-PG (RCO2H=20:0)	C26H53O9P1	Glycerophospholipids (GP)	Monoacylglycerophosphoglycerols (Lyso-GP) [GP0405]
513.321	1.6	down	513.319	16.2544	512.311	-0.0020856	Lyso-PG (RCO2H=18:0)	C24H49O9P1	Glycerophospholipids (GP)	Monoacylglycerophosphoglycerols (Lyso-GP) [GP0405]
1432.02	1.8	up	1432.03	0.94116	1431.02	0.003614	CL (2R1CO2H+2R2CO2H=70:3)	C79H148O17P2	Glycerophospholipids (GP)	Diacylglycerophosphoglycerophosphodiradylglycerols (CL) [GP1201]
499.313	1.3	down	499.304	16.1743	498.296	-0.0091818	Lyso-PG (RCO2H=17:0)	C23H47O9P1	Glycerophospholipids (GP)	Monoacylglycerophosphoglycerols (Lyso-GP) [GP0405]
494.286	1.3	down	494.325	16.1743	493.317	0.0385134	Lyso-PE (R1CO2H=19:1)	C24H48N1O7P1	Glycerophospholipids (GP)	Monoacylglycerolphosphoethanolamines (Lyso-PE) [GP0205]
825.596	1.6	down	825.549	32.272	824.541	-0.046554	PI (R1CO2H+R2CO2H=33:0)	C42H81O13P1	Glycerophospholipids (GP)	Diacylglycerophosphoinositols (PI) [GP0601]
601.373	1.4	down	601.335	16.56	600.327	-0.0375406	Lyso-PI (RCO2H=18:0)	C27H53O12P1	Glycerophospholipids (GP)	Monoacylglycerophosphoinositols (Lyso-PI) [GP0605]
791.61	1.5	down	791.58	22.832	790.572	-0.0300809	PG (R1CO2H+R2CO2H=37:1)	C43H83O10P1	Glycerophospholipids (GP)	Diacylglycerophosphoglycerols (PG) [GP0401]
732.555	1.6	down	732.554	22.0525	731.547	-0.000977	PE (R1CO2H+R2CO2H=35:1)	C40H78N1O8P1	Glycerophospholipids (GP)	Diacylglycerolphosphoethanolamines (PE) [GP0201]
737.547	1.6	down	737.533	22.082	736.525	-0.0140543	PG (R1CO2H+R2CO2H=33:0)	C39H77O10P1	Glycerophospholipids (GP)	Diacylglycerophosphoglycerols (PG) [GP0401]
761.325	1.4	up	761.372	0.9726	760.365	0.047132	Lyso-PIM1 (RCO2H=18:1)	C33H61O17P1	Glycerophospholipids (GP)	Monoacylglycerophosphoinositolmonomannosides (Lyso-PIM1) [GP15y]
469.296	1.3	down	469.257	16.0535	468.249	-0.0396317	Lyso-PG (RCO2H=15:1)	C21H41O9P1	Glycerophospholipids (GP)	Monoacylglycerophosphoglycerols (Lyso-GP) [GP0405]
1331.72	1.6	up	1331.68	0.939	1330.67	-0.044232	PIM3 (R1CO2H+R2CO2H=35:4)	C62H107O28P1	Glycerophospholipids (GP)	Diacylglycerophosphoinositoltrimannosides (PIM3) [GP15y]
734.594	1.5	down	734.57	22.0284	733.562	-0.0238216	PE (R1CO2H+R2CO2H=35:0)	C40H80N1O8P1	Glycerophospholipids (GP)	Diacylglycerolphosphoethanolamines (PE) [GP0201]
783.477	1.4	down	783.502	16.314	782.495	0.0250937	PI (R1CO2H+R2CO2H=30:0)	C39H75O13P1	Glycerophospholipids (GP)	Diacylglycerophosphoinositols (PI) [GP0601]
1404.03	1.6	up	1404	0.9395	1402.99	-0.034587	CL (2R1CO2H+2R2CO2H=68:3)	C77H144O17P2	Glycerophospholipids (GP)	Diacylglycerophosphoglycerophosphodiradylglycerols (CL) [GP1201]
1347.7	1.4	up	1347.71	0.9396	1346.7	0.009164	PIM3 (R1CO2H+R2CO2H=36:3)	C63H111O28P1	Glycerophospholipids (GP)	Diacylglycerophosphoinositoltrimannosides (PIM3) [GP15y]
496.306	1.3	down	496.34	15.258	495.332	0.0344237	Lyso-PE (R1CO2H=19:0)	C24H50N1O7P1	Glycerophospholipids (GP)	Monoacylglycerolphosphoethanolamines (Lyso-PE) [GP0205]
587.362	1.3	down	587.32	16.499	586.312	-0.0424014	Lyso-PI (RCO2H=17:0)	C26H51O12P1	Glycerophospholipids (GP)	Monoacylglycerophosphoinositols (Lyso-PI) [GP0605]
1297.73	1.6	up	1297.69	0.939	1296.68	-0.040313	PIM3 (R1CO2H+R2CO2H=32:0)	C59H109O28P1	Glycerophospholipids (GP)	Diacylglycerophosphoinositoltrimannosides (PIM3) [GP15y]
454.287	1.2	down	454.293	15.981	453.286	0.0067519	Lyso-PE (R1CO2H=16:0)	C21H44N1O7P1	Glycerophospholipids (GP)	Monoacylglycerolphosphoethanolamines (Lyso-PE) [GP0205]
1205.74	1.3	up	1205.72	0.939	1204.71	-0.018679	PIM2 (R1CO2H+R2CO2H=37:0)	C58H109O23P1	Glycerophospholipids (GP)	Diacylglycerophosphoinositoldimannosides (PIM2) [GP15y]
1353.72	1.4	up	1353.75	0.9397	1352.75	0.036865	PIM3 (R1CO2H+R2CO2H=36:0)	C63H117O28P1	Glycerophospholipids (GP)	Diacylglycerophosphoinositoltrimannosides (PIM3) [GP15y]
1169.74	1.3	up	1169.77	0.9533	1168.76	0.024768	Ac1PIM1 (R1CO2H+R2CO2H+R3CO2H=45:0)	C60H113O19P1	Glycerophospholipids (GP)	Monoacylated diacylglycerophosphoinositolmonomannosides (Ac1PIM1) [GP15y]
1155.75	1.3	up	1155.75	0.9773	1154.75	-0.000126	Ac1PIM1 (R1CO2H+R2CO2H+R3CO2H=44:0)	C59H111O19P1	Glycerophospholipids (GP)	Monoacylated diacylglycerophosphoinositolmonomannosides (Ac1PIM1) [GP15y]
1209.76	1.2	down	1209.8	0.9303	1208.79	0.039847	Ac1PIM1 (R1CO2H+R2CO2H+R3CO2H=48:1)	C63H117O19P1	Glycerophospholipids (GP)	Monoacylated diacylglycerophosphoinositolmonomannosides (Ac1PIM1) [GP15y]
1339.71	1.3	up	1339.74	0.9686	1338.73	0.029265	PIM3 (R1CO2H+R2CO2H=35:0)	C62H115O28P1	Glycerophospholipids (GP)	Diacylglycerophosphoinositoltrimannosides (PIM3) [GP15y]
496.37	1.9	up	496.34	24.1105	495.332	-0.0300411	Lyso-PE (R1CO2H=19:0)	C24H50N1O7P1	Glycerophospholipids (GP)	Monoacylglycerolphosphoethanolamines (Lyso-PE) [GP0205]
861.655	1.4	up	861.658	28.182	860.651	0.0037212	PG (R1CO2H+R2CO2H=42:1)	C48H93O10P1	Glycerophospholipids (GP)	Diacylglycerophosphoglycerols (PG) [GP0401]
679.466	1.3	down	679.455	21.2953	678.447	-0.0114221	PG (R1CO2H+R2CO2H=29:1)	C35H67O10P1	Glycerophospholipids (GP)	Diacylglycerophosphoglycerols (PG) [GP0401]
1203.74	1.2	up	1203.7	0.94	1202.69	-0.042179	PIM2 (R1CO2H+R2CO2H=37:1)	C58H107O23P1	Glycerophospholipids (GP)	Diacylglycerophosphoinositoldimannosides (PIM2) [GP15y]
1585.66	1.4	up	1585.65	0.9694	1584.64	-0.003789	Lyso-PIM6 (RCO2H=19:1)	C64H113O42P1	Glycerophospholipids (GP)	Monoacylglycerophosphoinositolhexamannosides (Lyso-PIM6) [GP15y]
1229.75	1.4	up	1229.77	0.9397	1228.76	0.0237	Ac1PIM1 (R1CO2H+R2CO2H+R3CO2H=50:5)	C65H113O19P1	Glycerophospholipids (GP)	Monoacylated diacylglycerophosphoinositolmonomannosides (Ac1PIM1) [GP15y]
1625.98	1.5	up	1625.97	0.9408	1624.96	-0.016192	Ac1PIM3 (R1CO2H+R2CO2H+R3CO2H=55:4,R4=H)	C82H145O29P1	Glycerophospholipids (GP)	Monoacylated diacylglycerophosphoinositoltrimannosides (Ac1PIM3) [GP15y]
1365.72	1.4	up	1365.75	0.939	1364.75	0.03618	PIM3 (R1CO2H+R2CO2H=37:1)	C64H117O28P1	Glycerophospholipids (GP)	Diacylglycerophosphoinositoltrimannosides (PIM3) [GP15y]
485.289	1.2	down	485.288	16.1273	484.28	-0.0013955	Lyso-PG (RCO2H=16:0)	C22H45O9P1	Glycerophospholipids (GP)	Monoacylglycerophosphoglycerols (Lyso-GP) [GP0405]
1394.05	1.4	up	1394.01	0.956	1393	-0.035098	CL (2R1CO2H+2R2CO2H=67:1)	C76H146O17P2	Glycerophospholipids (GP)	Diacylglycerophosphoglycerophosphodiradylglycerols (CL) [GP1201]
1455.68	1.2	up	1455.71	0.9395	1454.71	0.031546	PIM4 (R1CO2H+R2CO2H=32:2)	C65H115O33P1	Glycerophospholipids (GP)	Diacylglycerophosphoinositoltetramannosides (PIM4) [GP15y]
1479.69	1.4	up	1479.71	0.9395	1478.71	0.02003	PIM4 (R1CO2H+R2CO2H=34:4)	C67H115O33P1	Glycerophospholipids (GP)	Diacylglycerophosphoinositoltetramannosides (PIM4) [GP15y]
1349.74	1.4	up	1349.72	0.939	1348.72	-0.013918	PIM3 (R1CO2H+R2CO2H=36:2)	C63H113O28P1	Glycerophospholipids (GP)	Diacylglycerophosphoinositoltrimannosides (PIM3) [GP15y]
1325.72	1.4	up	1325.72	0.939	1324.72	6.6e-05	PIM3 (R1CO2H+R2CO2H=34:0)	C61H113O28P1	Glycerophospholipids (GP)	Diacylglycerophosphoinositoltrimannosides (PIM3) [GP15y]
1179.78	1.4	up	1179.75	0.939	1178.75	-0.023605	Ac1PIM1 (R1CO2H+R2CO2H+R3CO2H=46:2)	C61H111O19P1	Glycerophospholipids (GP)	Monoacylated diacylglycerophosphoinositolmonomannosides (Ac1PIM1) [GP15y]
763.438	1.2	down	763.388	16.258	762.38	-0.0496679	Lyso-PIM1 (RCO2H=18:0)	C33H63O17P1	Glycerophospholipids (GP)	Monoacylglycerophosphoinositolmonomannosides (Lyso-PIM1) [GP15y]
482.369	11.6	down	482.325	21.6391	481.317	-0.0443514	Lyso-PE (R1CO2H=18:0)	C23H48N1O7P1	Glycerophospholipids (GP)	Monoacylglycerolphosphoethanolamines (Lyso-PE) [GP0205]
1493.7	1.3	up	1493.73	0.94	1492.72	0.030082	PIM4 (R1CO2H+R2CO2H=35:4)	C68H117O33P1	Glycerophospholipids (GP)	Diacylglycerophosphoinositoltetramannosides (PIM4) [GP15y]
1592.01	1.4	up	1591.98	0.939	1590.98	-0.026465	Ac1PIM3 (R1CO2H+R2CO2H+R3CO2H=52:0,R4=H)	C79H147O29P1	Glycerophospholipids (GP)	Monoacylated diacylglycerophosphoinositoltrimannosides (Ac1PIM3) [GP15y]
1221.75	1.3	up	1221.8	0.9395	1220.79	0.045624	Ac1PIM1 (R1CO2H+R2CO2H+R3CO2H=49:2)	C64H117O19P1	Glycerophospholipids (GP)	Monoacylated diacylglycerophosphoinositolmonomannosides (Ac1PIM1) [GP15y]
1217.74	1.2	up	1217.77	0.9397	1216.76	0.025014	Ac1PIM1 (R1CO2H+R2CO2H+R3CO2H=49:4)	C64H113O19P1	Glycerophospholipids (GP)	Monoacylated diacylglycerophosphoinositolmonomannosides (Ac1PIM1) [GP15y]
737.493	1.2	down	737.533	3.785	736.525	0.0401145	PG (R1CO2H+R2CO2H=33:0)	C39H77O10P1	Glycerophospholipids (GP)	Diacylglycerophosphoglycerols (PG) [GP0401]
1243.75	1.2	down	1243.78	0.901	1242.78	0.03789	Ac1PIM1 (R1CO2H+R2CO2H+R3CO2H=51:5)	C66H115O19P1	Glycerophospholipids (GP)	Monoacylated diacylglycerophosphoinositolmonomannosides (Ac1PIM1) [GP15y]
1459.71	1.3	up	1459.74	0.939	1458.74	0.038745	PIM4 (R1CO2H+R2CO2H=32:0)	C65H119O33P1	Glycerophospholipids (GP)	Diacylglycerophosphoinositoltetramannosides (PIM4) [GP15y]
679.483	1.3	down	679.455	25.8343	678.447	-0.028363	PG (R1CO2H+R2CO2H=29:1)	C35H67O10P1	Glycerophospholipids (GP)	Diacylglycerophosphoglycerols (PG) [GP0401]
758.58	84.2	up	758.57	32.087	757.562	-0.0098653	PE (R1CO2H+R2CO2H=37:2)	C42H80N1O8P1	Glycerophospholipids (GP)	Diacylglycerolphosphoethanolamines (PE) [GP0201]
468.29	1.1	down	468.309	28.471	467.301	0.0189604	Lyso-PE (R1CO2H=17:0)	C22H46N1O7P1	Glycerophospholipids (GP)	Monoacylglycerolphosphoethanolamines (Lyso-PE) [GP0205]
1319.72	1.2	up	1319.68	0.9395	1318.67	-0.047981	PIM3 (R1CO2H+R2CO2H=34:3)	C61H107O28P1	Glycerophospholipids (GP)	Diacylglycerophosphoinositoltrimannosides (PIM3) [GP15y]
695.469	1.4	up	695.486	21.2705	694.478	0.0177341	PG (R1CO2H+R2CO2H=30:0)	C36H71O10P1	Glycerophospholipids (GP)	Diacylglycerophosphoglycerols (PG) [GP0401]
732.547	1.3	up	732.554	25.8701	731.547	0.0070827	PE (R1CO2H+R2CO2H=35:1)	C40H78N1O8P1	Glycerophospholipids (GP)	Diacylglycerolphosphoethanolamines (PE) [GP0201]
877.618	1.2	up	877.581	25.976	876.573	-0.0372367	PI (R1CO2H+R2CO2H=37:2)	C46H85O13P1	Glycerophospholipids (GP)	Diacylglycerophosphoinositols (PI) [GP0601]
721.518	1.2	up	721.502	3.7861	720.494	-0.0164595	PG (R1CO2H+R2CO2H=32:1)	C38H73O10P1	Glycerophospholipids (GP)	Diacylglycerophosphoglycerols (PG) [GP0401]
527.347	1.3	down	527.335	33.248	526.327	-0.0117408	Lyso-PG (RCO2H=19:0)	C25H51O9P1	Glycerophospholipids (GP)	Monoacylglycerophosphoglycerols (Lyso-GP) [GP0405]
1337.73	1.2	up	1337.72	0.9385	1336.72	-0.008393	PIM3 (R1CO2H+R2CO2H=35:1)	C62H113O28P1	Glycerophospholipids (GP)	Diacylglycerophosphoinositoltrimannosides (PIM3) [GP15y]
718.518	1.2	down	718.539	3.8228	717.531	0.0207776	PE (R1CO2H+R2CO2H=34:1)	C39H76N1O8P1	Glycerophospholipids (GP)	Diacylglycerolphosphoethanolamines (PE) [GP0201]
1309.73	1.1	up	1309.69	0.939	1308.68	-0.034507	PIM3 (R1CO2H+R2CO2H=33:1)	C60H109O28P1	Glycerophospholipids (GP)	Diacylglycerophosphoinositoltrimannosides (PIM3) [GP15y]
865.599	1.2	up	865.581	3.799	864.573	-0.0181346	PI (R1CO2H+R2CO2H=36:1)	C45H85O13P1	Glycerophospholipids (GP)	Diacylglycerophosphoinositols (PI) [GP0601]
678.481	1.1	down	678.507	25.83	677.5	0.0267464	PE (R1CO2H+R2CO2H=31:0)	C36H72N1O8P1	Glycerophospholipids (GP)	Diacylglycerolphosphoethanolamines (PE) [GP0201]
1311.74	1.1	down	1311.71	0.92	1310.7	-0.029161	PIM3 (R1CO2H+R2CO2H=33:0)	C60H111O28P1	Glycerophospholipids (GP)	Diacylglycerophosphoinositoltrimannosides (PIM3) [GP15y]
1207.75	1.1	up	1207.78	0.939	1206.78	0.032504	Ac1PIM1 (R1CO2H+R2CO2H+R3CO2H=48:2)	C63H115O19P1	Glycerophospholipids (GP)	Monoacylated diacylglycerophosphoinositolmonomannosides (Ac1PIM1) [GP15y]
527.345	1.2	up	527.335	32.8493	526.327	-0.0103533	Lyso-PG (RCO2H=19:0)	C25H51O9P1	Glycerophospholipids (GP)	Monoacylglycerophosphoglycerols (Lyso-GP) [GP0405]
1191.74	1	down	1191.7	0.939	1190.69	-0.041129	PIM2 (R1CO2H+R2CO2H=36:0)	C57H107O23P1	Glycerophospholipids (GP)	Diacylglycerophosphoinositoldimannosides (PIM2) [GP15y]
776.591	1.1	up	776.617	3.76766	775.609	0.0257124	PE (R1CO2H+R2CO2H=38:0)	C43H86N1O8P1	Glycerophospholipids (GP)	Diacylglycerolphosphoethanolamines (PE) [GP0201]
807.46	1.1	down	807.502	16.3515	806.495	0.0428184	PI (R1CO2H+R2CO2H=32:2)	C41H75O13P1	Glycerophospholipids (GP)	Diacylglycerophosphoinositols (PI) [GP0601]
1181.76	1	down	1181.77	0.94	1180.76	0.011514	Ac1PIM1 (R1CO2H+R2CO2H+R3CO2H=46:1)	C61H113O19P1	Glycerophospholipids (GP)	Monoacylated diacylglycerophosphoinositolmonomannosides (Ac1PIM1) [GP15y]
877.569	1.1	down	877.581	3.8228	876.573	0.0113571	PI (R1CO2H+R2CO2H=37:2)	C46H85O13P1	Glycerophospholipids (GP)	Diacylglycerophosphoinositols (PI) [GP0601]
468.292	1.1	up	468.309	33.8993	467.301	0.0173153	Lyso-PE (R1CO2H=17:0)	C22H46N1O7P1	Glycerophospholipids (GP)	Monoacylglycerolphosphoethanolamines (Lyso-PE) [GP0205]
527.302	1.1	up	527.335	30.754	526.327	0.032799	Lyso-PG (RCO2H=19:0)	C25H51O9P1	Glycerophospholipids (GP)	Monoacylglycerophosphoglycerols (Lyso-GP) [GP0405]
452.256	1	down	452.278	23.585	451.27	0.0213112	Lyso-PE (R1CO2H=16:1)	C21H42N1O7P1	Glycerophospholipids (GP)	Monoacylglycerolphosphoethanolamines (Lyso-PE) [GP0205]
485.309	1	up	485.288	26.284	484.28	-0.0205885	Lyso-PG (RCO2H=16:0)	C22H45O9P1	Glycerophospholipids (GP)	Monoacylglycerophosphoglycerols (Lyso-GP) [GP0405]
744.587	1.2	up	744.554	34.233	743.547	-0.0330211	PE (R1CO2H+R2CO2H=36:2)	C41H78N1O8P1	Glycerophospholipids (GP)	Diacylglycerolphosphoethanolamines (PE) [GP0201]
1688.32	1	up	1688.34	0.939	1687.33	0.022793	CL (2R1CO2H+2R2CO2H=88:1)	C97H188O17P2	Glycerophospholipids (GP)	Diacylglycerophosphoglycerophosphodiradylglycerols (CL) [GP1201]
811.527	1	up	811.534	3.8075	810.526	0.0064422	PI (R1CO2H+R2CO2H=32:0)	C41H79O13P1	Glycerophospholipids (GP)	Diacylglycerophosphoinositols (PI) [GP0601]
676.472	1	down	676.492	30.76	675.484	0.0196751	PE (R1CO2H+R2CO2H=31:1)	C36H70N1O8P1	Glycerophospholipids (GP)	Diacylglycerolphosphoethanolamines (PE) [GP0201]
702.543	1	up	702.507	3.7772	701.5	-0.0360111	PE (R1CO2H+R2CO2H=33:2)	C38H72N1O8P1	Glycerophospholipids (GP)	Diacylglycerolphosphoethanolamines (PE) [GP0201]
527.341	1.1	up	527.335	34.1625	526.327	-0.005716	Lyso-PG (RCO2H=19:0)	C25H51O9P1	Glycerophospholipids (GP)	Monoacylglycerophosphoglycerols (Lyso-GP) [GP0405]
1183.75	1	down	1183.78	0.939	1182.78	0.037443	Ac1PIM1 (R1CO2H+R2CO2H+R3CO2H=46:0)	C61H115O19P1	Glycerophospholipids (GP)	Monoacylated diacylglycerophosphoinositolmonomannosides (Ac1PIM1) [GP15y]
879.594	1	down	879.596	3.826	878.588	0.0020873	PI (R1CO2H+R2CO2H=37:1)	C46H87O13P1	Glycerophospholipids (GP)	Diacylglycerophosphoinositols (PI) [GP0601]
688.518	1	down	688.492	25.948	687.484	-0.0264163	PE (R1CO2H+R2CO2H=32:2)	C37H70N1O8P1	Glycerophospholipids (GP)	Diacylglycerolphosphoethanolamines (PE) [GP0201]
527.339	1	up	527.335	34.692	526.327	-0.0038924	Lyso-PG (RCO2H=19:0)	C25H51O9P1	Glycerophospholipids (GP)	Monoacylglycerophosphoglycerols (Lyso-GP) [GP0405]
1351.71	1	up	1351.74	0.94083	1350.73	0.026057	PIM3 (R1CO2H+R2CO2H=36:1)	C63H115O28P1	Glycerophospholipids (GP)	Diacylglycerophosphoinositoltrimannosides (PIM3) [GP15y]
485.297	1	down	485.288		484.28	-0.0086451	Lyso-PG (RCO2H=16:0)	C22H45O9P1	Glycerophospholipids (GP)	Monoacylglycerophosphoglycerols (Lyso-GP) [GP0405]
777.582	1	down	777.565	3.7653	776.557	-0.0170045	PG (R1CO2H+R2CO2H=36:1)	C42H81O10P1	Glycerophospholipids (GP)	Diacylglycerophosphoglycerols (PG) [GP0401]
541.361	1	up	541.351	19.3789	540.343	-0.0099974	Lyso-PG (RCO2H=20:0)	C26H53O9P1	Glycerophospholipids (GP)	Monoacylglycerophosphoglycerols (Lyso-GP) [GP0405]
1335.73	1	down	1335.71	0.939	1334.7	-0.025142	PIM3 (R1CO2H+R2CO2H=35:2)	C62H111O28P1	Glycerophospholipids (GP)	Diacylglycerophosphoinositoltrimannosides (PIM3) [GP15y]
791.546	1	up	791.58	3.77	790.572	0.0343559	PG (R1CO2H+R2CO2H=37:1)	C43H83O10P1	Glycerophospholipids (GP)	Diacylglycerophosphoglycerols (PG) [GP0401]
704.544	1	up	704.523	23.7843	703.515	-0.0205807	PE (R1CO2H+R2CO2H=33:1)	C38H74N1O8P1	Glycerophospholipids (GP)	Diacylglycerolphosphoethanolamines (PE) [GP0201]
525.367	1	down	525.319	19.547	524.311	-0.0478348	Lyso-PG (RCO2H=19:1)	C25H49O9P1	Glycerophospholipids (GP)	Monoacylglycerophosphoglycerols (Lyso-GP) [GP0405]
679.42	1	down	679.455	30.761	678.447	0.0354695	PG (R1CO2H+R2CO2H=29:1)	C35H67O10P1	Glycerophospholipids (GP)	Diacylglycerophosphoglycerols (PG) [GP0401]
541.393	1	up	541.351	19.6964	540.343	-0.0426629	Lyso-PG (RCO2H=20:0)	C26H53O9P1	Glycerophospholipids (GP)	Monoacylglycerophosphoglycerols (Lyso-GP) [GP0405]
Polyketides
QUERIED [M+H]+	fold change		[M+H]+ (db)*	Retention time (min)	M-Monoisotopic (db)*	Delta	SCIENTIFIC NAME	MOLECULAR FORMULAE	CATEGORY	MAIN CLASS
870.521	2.9	down	870.559	16.5048	869.551	0.0380147	Mbt -Fe (R=20:1)	C47H75N5O10	Polyketides (PK)	Non-ribosomal peptides/polyketide hybrids [PK14]
737.547	1.6	down	737.57	22.08	736.562	0.0223307	MPM (C34)	C40H81O9P1	Polyketides (PK)	Mannosyl-b1-phosphomycoketides (MPM) [PK01y]
695.565	1.1	up	695.523	3.7631	694.515	-0.0421048	MPM (C31)	C37H75O9P1	Polyketides (PK)	Mannosyl-b1-phosphomycoketides (MPM) [PK01y]
Prenol lipids
QUERIED [M+H]+	fold change		[M+H]+ (db)*	Retention time (min)	M-Monoisotopic (db)*	Delta	SCIENTIFIC NAME	MOLECULAR FORMULAE	CATEGORY	MAIN CLASS
785.6	1.9	up	785.624	32.552	784.616	0.0232408	MK-9	C56H80O2	Prenol Lipids (PR)	Ubiquinones [PR0201]
883.575	1	down	883.591	3.8075	882.583	0.0164976	MK S881	C56H82O6S1	Prenol Lipids (PR)	Ubiquinones [PR0201]
Saccarolipids
QUERIED [M+H]+	fold change		[M+H]+ (db)*	Retention time (min)	M-Monoisotopic (db)*	Delta	SCIENTIFIC NAME	MOLECULAR FORMULAE	CATEGORY	MAIN CLASS
1364.04	1.5	up	1364.04	0.939	1363.03	0.000395	Ac2SGL (C76)	C76H146O17S1	Saccharolipids (SL)	Diacylated Sulfolipid (Ac2SGL) [SL03yz]
1336.05	1.6	up	1336	0.953	1335	-0.044885	Ac2SGL (C74)	C74H142O17S1	Saccharolipids (SL)	Diacylated Sulfolipid (Ac2SGL) [SL03yz]
1153.77	1.5	up	1153.8	0.94116	1152.79	0.034195	Ac2SGL (C61)	C61H116O17S1	Saccharolipids (SL)	Diacylated Sulfolipid (Ac2SGL) [SL03yz]
1017.79	1.5	up	1017.78	0.9405	1016.77	-0.012471	DAT2 (C57)	C57H108O14	Saccharolipids (SL)	2,3-di-O-acyltrehaloses (DAT2) [SL03yz]
1111.79	1.3	up	1111.75	0.939	1110.75	-0.033907	Ac2SGL (C58)	C58H110O17S1	Saccharolipids (SL)	Diacylated Sulfolipid (Ac2SGL) [SL03yz]
987.779	1.2	down	987.771	0.939	986.763	-0.0079534	DAT1 (C56)	C56H106O13	Saccharolipids (SL)	2,3-di-O-acyltrehaloses (DAT1) [SL03yz]
1139.77	1.2	up	1139.79	0.939	1138.78	0.016794	Ac2SGL (C60)	C60H114O17S1	Saccharolipids (SL)	Diacylated Sulfolipid (Ac2SGL) [SL03yz]
1031.8	1.1	down	1031.8	0.933	1030.79	0.002232	DAT2 (C58)	C58H110O14	Saccharolipids (SL)	2,3-di-O-acyltrehaloses (DAT2) [SL03yz]
1097.77	1.1	down	1097.74	0.9385	1096.73	-0.031012	Ac2SGL (C57)	C57H108O17S1	Saccharolipids (SL)	Diacylated Sulfolipid (Ac2SGL) [SL03yz]
1003.79	1	down	1003.77	0.939	1002.76	-0.027347	DAT2 (C56)	C56H106O14	Saccharolipids (SL)	2,3-di-O-acyltrehaloses (DAT2) [SL03yz]
1688.32	1.1	up	1688.34	0.939	1687.33	0.021521	SL-III (C97)	C97H186O19S1	Saccharolipids (SL)	Sulfolipid III (SL-III) [SL03yz]
